# Supplementary material for: BuZhong YiQi Formula Alleviates Postprandial Hyperglycemia in T2DM Rats by Inhibiting α-Amylase and α-Glucosidase In Vitro and In Vivo
Source: Pharmaceuticals (Basel). 2025 Feb 2;18(2):201. doi: 10.3390/ph18020201 (PMC11858844; doi:10.3390/ph18020201)
Supplement: Supplementary file 1 [file pharmaceuticals-18-00201-s001.zip]

Archive with 7 entries (7 files):
- All compounds were identified in BZYQF by UPLC-MSMS.xlsx
- Content of calycosin-7-O-β-D-glucoside in BZYQF.pdf
- Content of Standard (calycosin-7-O-β-D-glucoside).pdf
- MRM_detection_of_multimodal_maps-N.pdf
- MRM_detection_of_multimodal_maps-P.pdf
- MWXS-23-777-01-a_QC_MS_TIC-N.png
- MWXS-23-777-01-a_QC_MS_TIC-P.png
