# Supplementary material for: BuZhong YiQi Formula Alleviates Postprandial Hyperglycemia in T2DM Rats by Inhibiting α-Amylase and α-Glucosidase In Vitro and In Vivo
Source: Pharmaceuticals (Basel). 2025 Feb 2;18(2):201. doi: 10.3390/ph18020201 (PMC11858844; doi:10.3390/ph18020201)
Supplement: Supplementary file 1 [file pharmaceuticals-18-00201-s001.zip › All compounds were identified in BZYQF by UPLC-MSMS.xlsx]

## Sheet: Sheet1
Index	Q1 (Da)	Q3 (Da)	Molecular weight (Da)	Formula	Ionization model	Compounds	Class I	Class II	CAS	Level	BZYQF	cpd_ID	kegg_map
mws0281	191.02	111.01	192.027	C6H8O7	[M-H]-	Citric Acid	Organic acids	Organic acids	77-92-9	1	6.39558e+08	C00158	ko00020,ko00250,ko00630,ko01100,ko01110,ko01200,ko01210,ko01230,ko01240
mws4516	130.05	84.05	129.043	C5H7NO3	[M+H]+	Pyroglutamic acid	Amino acids and derivatives	Amino acids and derivatives	4042-36-8	3	5.31191e+08	-	-
Lcdp000126	268.15	88.09	267.147	C14H21NO4	[M+H]+	Codonopsine	Alkaloids	Pyrrole alkaloids	26989-20-8	2	4.89193e+08	C10137	-
pme0230	268.1	136.06	267.097	C10H13N5O4	[M+H]+	Adenosine*	Nucleotides and derivatives	Nucleotides and derivatives	58-61-7	1	4.31843e+08	C00212	ko00230,ko01100,ko01232,ko02010
Zmjp000966	268.106	136.062	267.097	C10H13N5O4	[M+H]+	Vidarabine*	Nucleotides and derivatives	Nucleotides and derivatives	5536-17-4	1	3.8561e+08	-	-
Wcjp001256	268.1	136.06	267.097	C10H13N5O4	[M+H]+	9-Alpha-Ribofuranosyladenine*	Nucleotides and derivatives	Nucleotides and derivatives	-	1	3.85141e+08	-	-
Zmhn001934	417.12	255.07	418.126	C21H22O9	[M-H]-	Polygonimitin B	Flavonoids	Other Flavonoids	-	1	3.66164e+08	C17809	-
Zmsp001773	268.11	136.07	267.097	C10H13N5O4	[M+H]+	9-Arabinosyladenine*	Nucleotides and derivatives	Nucleotides and derivatives	-	1	3.43391e+08	-	-
MWSHY0037	257.081	137.023	256.074	C15H12O4	[M+H]+	Isoliquiritigenin*	Flavonoids	Chalcones	961-29-5	1	3.31599e+08	C08650	ko00941,ko01100,ko01110
Lmmp007480	257.08	137.02	256.074	C15H12O4	[M+H]+	2,4,4'-trihydroxychalcone*	Flavonoids	Chalcones	-	1	3.14327e+08	-	-
Zajp000573	144.1	84.08	143.095	C7H13NO2	[M+H]+	N-(4-oxopentyl)-acetamide	Alkaloids	Alkaloids	-	1	3.13029e+08	-	-
Lmcp000611	144.08	84.06	143.07	C5H9N3O2	[M+H]+	2-Amino-4,5-dihydro-1H-imidazole-4-acetic acid	Alkaloids	Alkaloids	69098-41-5	3	3.09374e+08	-	-
MWS0811	130.09	84.08	129.079	C6H11NO2	[M+H]+	L-Pipecolic Acid	Organic acids	Organic acids	3105-95-1	1	3.00409e+08	C00408	ko00310,ko00960,ko01100,ko01110
Lamp007647	257.08	137.02	256.073	C15H12O4	[M+H]+	2',4,4'-Trihydroxychalcone*	Flavonoids	Chalcones	-	1	2.98559e+08	-	-
MWSHY0018	403.14	373.1	402.132	C21H22O8	[M+H]+	Nobiletin (5,6,7,8,3',4'-Hexamethoxyflavone)	Flavonoids	Flavones	478-01-3	1	2.89103e+08	C10112	-
Zmmp000635	130.09	84.08	129.079	C6H11NO2	[M+H]+	(2S)-2-amino-4-methyl-4-pentenoic acid	Amino acids and derivatives	Amino acids and derivatives	-	1	2.8431e+08	-	-
pmp000360	355.15	299.09	354.147	C21H22O5	[M+H]+	3-Hydroxylicochalcone A	Flavonoids	Chalcones	-	3	274099909	-	-
Lacp001431	268.15	136.06	267.147	C14H21NO4	[M+H]+	N-(3-hydroxy-4-methoxyphenethyl)-4-hydroxybutanamide	Alkaloids	Phenolamine	-	1	2.73144e+08	-	-
Wagp006995	725.23	419.14	724.221	C33H40O18	[M+H]+	Natsudaidain 3-[6''-(3-Hydroxy-3-Methylglutaryl)Glucoside]*	Flavonoids	Flavones	-	1	2.72506e+08	-	-
pmp000117	433.15	403.11	432.142	C22H24O9	[M+H]+	3,5,6,7,8,3',4'-Heptamethoxyflavone	Flavonoids	Flavonols	1178-24-1	1	2.64815e+08	-	-
pmp000972	355.12	299.06	354.11	C20H18O6	[M+H]+	8-Prenylkaempferol	Flavonoids	Flavonols	28610-31-3	1	2.47145e+08	-	-
Wcdp000380	104.11	60.08	103.1	C5H13NO	[M+H]+	L-Valinol	Amino acids and derivatives	Amino acids and derivatives	2026-48-4	1	2.44252e+08	-	-
MWSHY0139	355.12	299.06	354.11	C20H18O6	[M+H]+	Licoisoflavone A	Flavonoids	Other Flavonoids	66056-19-7	1	2.41041e+08	-	-
pmb0484	104.107	60.0808	104.107	C5H14NO+	[M]+	Choline	Alkaloids	Alkaloids	62-49-7	1	2.37347e+08	C00114	ko00260,ko00564,ko01100,ko02010
pmp000129	725.23	419.1	724.221	C33H40O18	[M+H]+	Natsudaidain-3-O-(3-hydroxy-3-methylglutarate)glucoside*	Flavonoids	Flavonols	-	1	2.16669e+08	-	-
pmn001557	417.08	135.04	418.09	C20H18O10	[M-H]-	Cimicifugic acid C	Phenolic acids	Phenolic acids	205114-67-6	1	2.04974e+08	-	-
pmp000368	383.15	327.16	382.142	C22H22O6	[M+H]+	Licoricone	Flavonoids	Isoflavones	51847-92-8	3	2.02701e+08	C17765	-
pme3504	431.13	269.08	430.126	C22H22O9	[M+H]+	Formononetin-7-O-glucoside (Ononin)*	Flavonoids	Isoflavones	486-62-4	1	1.93728e+08	C10509	ko00943
Labp005049	431.13	269.08	430.126	C22H22O9	[M+H]+	Dalbergin glucoside*	Lignans and Coumarins	Coumarins	-	1	1.85712e+08	-	-
mws0275	133.01	71.01	134.022	C4H6O5	[M-H]-	L-Malic acid*	Organic acids	Organic acids	97-67-6	1	1.83961e+08	C00149	ko00020,ko00620,ko00630,ko00710,ko01100,ko01110,ko01200
pmp000362	369.13	313.07	368.126	C21H20O6	[M+H]+	Glisoflavone	Flavonoids	Isoflavones	125709-32-2	1	1.73161e+08	-	-
mws0055	373.13	343.09	372.121	C20H20O7	[M+H]+	Tangeretin (4',5,6,7,8-Pentamethoxyflavone)*	Flavonoids	Flavones	481-53-8	1	170976720	C10190	-
mws0277	191.06	85.03	192.063	C7H12O6	[M-H]-	Quinic Acid	Organic acids	Organic acids	77-95-2	2	1.53576e+08	C00296	ko00400,ko01100
Lmdn007639	255.07	119.05	256.074	C15H12O4	[M-H]-	3,9-Dihydroxypterocarpan	Flavonoids	Isoflavones	61135-91-9	1	1.52932e+08	C04271	ko00943,ko01110
Wayn000597	515.12	111.01	516.133	C18H28O17	[M-H]-	Citric acid-1-O-diglucoside	Organic acids	Organic acids	-	1	1.46345e+08	-	-
Zblp004832	257.08	137.02	256.074	C15H12O4	[M+H]+	7,4'-Dihydroxydihydroflavonoids	Flavonoids	Flavanones	-	1	144628388	-	-
Zmbp007582	355.12	299.06	354.11	C20H18O6	[M+H]+	5-isopentene-Aureusidin*	Flavonoids	Aurones	-	1	1.44277e+08	-	-
pmp000809	355.12	299.06	354.11	C20H18O6	[M+H]+	Sanggenon H*	Flavonoids	Other Flavonoids	86450-80-8	1	1.42076e+08	-	-
Lajp006472	473.14	269.08	472.137	C24H24O10	[M+H]+	Formononetin-7-O-(6''-Acetylglucoside)	Flavonoids	Isoflavones	-	1	137658861	-	-
pmp000356	355.12	299.05	354.11	C20H18O6	[M+H]+	Isolicoflavonol*	Flavonoids	Flavonols	94805-83-1	1	1.36777e+08	-	-
mws1611	191.11	117.07	190.099	C12H14O2	[M+H]+	Z-Ligustilide	Others	Lactones	4431-01-0	2	1.35781e+08	C16987	-
pmp000352	339.12	283.06	338.115	C20H18O5	[M+H]+	Licoflavone C	Flavonoids	Other Flavonoids	72357-31-4	1	1.34689e+08	-	-
MWSmce157	144.1	58.06	143.095	C7H13NO2	[M+H]+	Stachydrine	Alkaloids	Pyrrole alkaloids	471-87-4	1	1.31842e+08	C10172	-
Zajp007311	373.13	343.08	372.121	C20H20O7	[M+H]+	3',4',5',5,7-Pentamethoxyflavone*	Flavonoids	Flavones	53350-26-8	1	1.31701e+08	-	-
mws0902	255.07	135.01	256.074	C15H12O4	[M-H]-	Liquiritigenin	Flavonoids	Flavanones	578-86-9	1	1.22398e+08	C09762	ko00941,ko00943,ko01100,ko01110
Zmyn000453	191.02	111.01	192.027	C6H8O7	[M-H]-	Isocitric Acid	Organic acids	Organic acids	320-77-4	1	1.12671e+08	C00311	ko00020,ko00630,ko01100,ko01110,ko01200,ko01210,ko01230,ko01240
MWSmce391	369.13	313.07	368.126	C21H20O6	[M+H]+	Glycycoumarin	Lignans and Coumarins	Coumarins	94805-82-0	1	1.11449e+08	-	-
MWSHY0200	355.12	299.06	354.11	C20H18O6	[M+H]+	Licoflavonol	Flavonoids	Flavonols	60197-60-6	3	1.09697e+08	-	-
Hmdp001950	303.12	195.09	302.115	C17H18O5	[M+H]+	2',7-Dihydroxy-3',4'-dimethoxyisoflavan	Flavonoids	Other Flavonoids	52250-35-8	2	1.06531e+08	-	-
pmp000357	355.12	299.05	354.11	C20H18O6	[M+H]+	Licoisoflavanone	Flavonoids	Other Flavonoids	66067-26-3	1	1.03836e+08	-	-
pmp000973	369.13	313.07	368.126	C21H20O6	[M+H]+	Icaritin	Flavonoids	Flavonols	118525-40-9	2	1.03615e+08	-	-
Laxp008689	269.08	213.09	268.074	C16H12O4	[M+H]+	(2Z)-6-hydroxy-2-(3-methoxybenzylidene)-1-benzofuran-3(2H)-one	Flavonoids	Other Flavonoids	1234351-88-2	1	1.01165e+08	-	-
mws4068	425.23	369.13	424.225	C26H32O5	[M+H]+	Licoricidin	Flavonoids	Other Flavonoids	30508-27-1	3	9.54194e+07	C16986	-
pme0422	193.051	134.037	194.058	C10H10O4	[M-H]-	Isoferulic Acid*	Phenolic acids	Phenolic acids	25522-33-2	1	9.37396e+07	C10470	-
mws1066	579.17	271.06	580.179	C27H32O14	[M-H]-	Naringenin-7-O-Rutinoside(Narirutin)*	Flavonoids	Flavanones	14259-46-2	1	9.01505e+07	C09793	-
Wayn000884	353.07	111	354.08	C12H18O12	[M-H]-	Citric acid glucoside	Organic acids	Organic acids	-	1	8.96115e+07	-	-
Lagp007098	323.13	267.07	322.12	C20H18O4	[M+H]+	8-Isopentenyl daidzein	Flavonoids	Isoflavones	-	2	8.93378e+07	-	-
MWSHY0164	323.13	267.07	322.12	C20H18O4	[M+H]+	Licoflavone A	Flavonoids	Other Flavonoids	61153-77-3	3	8.7516e+07	-	-
mws0046	579.17	271.06	580.179	C27H32O14	[M-H]-	Naringenin-7-O-Neohesperidoside(Naringin)*	Flavonoids	Flavanones	10236-47-2	1	8.69062e+07	C09789	ko00941
pmp000384	419.13	257.08	418.126	C21H22O9	[M+H]+	Isoliquiritin	Flavonoids	Chalcones	5041-81-6	1	8.68458e+07	C16978	-
mws4061	339.16	121.03	338.152	C21H22O4	[M+H]+	Licochalcone A	Flavonoids	Chalcones	58749-22-7	1	8.58459e+07	-	-
Zjgp101314	647.38	453.34	646.372	C36H54O10	[M+H]+	glycyrrhetic acid monoglucuronide	Terpenoids	Triterpene Saponin	34096-83-8	1	8.53772e+07	-	-
pme0534	195.05	75.01	196.058	C6H12O7	[M-H]-	Gluconic acid	Others	Saccharides	526-95-4	1	8.37243e+07	C00257	ko00030,ko01100,ko01110,ko01200
pmp001076	373.13	343.08	372.121	C20H20O7	[M+H]+	Isosinensetin	Flavonoids	Flavones	17290-70-9	1	8.03409e+07	-	-
pmp000363	369.13	285.07	368.126	C21H20O6	[M+H]+	Gancaonin N	Flavonoids	Isoflavones	129145-52-4	2	7.76682e+07	-	-
pmp001273	520.34	184.07	519.332	C26H50NO7P	[M+H]+	LysoPC 18:2	Lipids	LPC	-	3	7.07627e+07	-	-
pmp000358	355.15	299.06	354.147	C21H22O5	[M+H]+	Licoagrochalcone D	Flavonoids	Chalcones	325144-69-2	3	7.0129e+07	-	-
Wayn000918	515.12	111.01	516.133	C18H28O17	[M-H]-	Isocitric acid-1-O-diglucoside	Organic acids	Organic acids	-	1	6.97075e+07	-	-
Lmbn003970	329.233	211.136	330.241	C18H34O5	[M-H]-	9,12,13-TriHOME; 9(S),12(S),13(S)-Trihydroxy-10(E)-octadecenoic acid	Lipids	Free fatty acids	97134-11-7	3	6.73624e+07	C14833	ko00591
MWS1709	133.01	71.01	134.022	C4H6O5	[M-H]-	D-Malic acid*	Organic acids	Organic acids	636-61-3	1	6.54651e+07	C00497	ko00650,ko01100
MWSHY0111	447.13	285.08	446.121	C22H22O10	[M+H]+	Calycosin-7-O-glucoside	Flavonoids	Isoflavones	20633-67-4	3	6.19833e+07	-	-
MWSHC2054	136.06	119.04	135.054	C5H5N5	[M+H]+	Adenine	Nucleotides and derivatives	Nucleotides and derivatives	73-24-5	1	6.00013e+07	C00147	ko00230,ko00908,ko01100,ko01110,ko01232
Zbqn000955	294.08	132.03	295.09	C10H17NO9	[M-H]-	N-Acetoxy-glucosyl-alanine	Amino acids and derivatives	Amino acids and derivatives	-	2	5.85791e+07	-	-
Lhmp122201	269.08	253.05	268.074	C16H12O4	[M+H]+	Dalbergin	Lignans and Coumarins	Coumarins	482-83-7	1	5.77254e+07	-	-
MA10039641	341.11	89.02	342.116	C12H22O11	[M-H]-	D-Lactose*	Others	Saccharides	63-42-3	1	5.51824e+07	C01970	-
mws4077	367.12	311.06	366.11	C21H18O6	[M+H]+	Neoglycyrol	Flavonoids	Other Flavonoids	23013-84-5	1	5.48196e+07	C16968	-
pmp000385	423.22	367.12	422.209	C26H30O5	[M+H]+	Kanzonol J	Flavonoids	Other Flavonoids	152511-47-2	3	5.31995e+07	-	-
pmb0855	496.34	184.07	495.332	C24H50NO7P	[M+H]+	LysoPC 16:0	Lipids	LPC	17364-16-8	3	5.30457e+07	-	-
Lmsn000381	341.11	89.02	342.116	C12H22O11	[M-H]-	D-Maltose*	Others	Saccharides	69-79-4	1	5.26791e+07	C01971	-
mws0367	277.217	277.217	278.225	C18H30O2	[M-H]-	α-Linolenic Acid*	Lipids	Free fatty acids	463-40-1	1	5.21142e+07	C06427	ko00592,ko01040,ko01100,ko01110
MWSHY0128	343.12	313.08	342.11	C19H18O6	[M+H]+	5,7,8,4'-Tetramethoxyflavone	Flavonoids	Flavones	6601-66-7	2	4.94209e+07	-	-
mws0237	187.1	125.1	188.105	C9H16O4	[M-H]-	Azelaic acid	Organic acids	Organic acids	123-99-9	1	4.94163e+07	C08261	-
mws1080	341.11	179.06	342.116	C12H22O11	[M-H]-	Galactinol	Others	Saccharides	3687-64-7	1	4.89524e+07	C01235	ko00052,ko01100
Zbdp006427	285.08	253.05	284.068	C16H12O5	[M+H]+	7,8-Dihydroxy-4'-methoxyisoflavone	Flavonoids	Other Flavonoids	-	1	4.86042e+07	-	-
Zbbp006656	271.09	121.03	270.089	C16H14O4	[M+H]+	4,4'-Dihydroxy-2-methoxychalcone; Echinatin	Flavonoids	Chalcones	34221-41-5	1	4.8584e+07	-	-
mws0366	277.217	277.219	278.225	C18H30O2	[M-H]-	γ-Linolenic Acid*	Lipids	Free fatty acids	506-26-3	1	4.81729e+07	C06426	ko00591,ko01040,ko01100
MWSHY0110	285.08	225.06	284.068	C16H12O5	[M+H]+	Calycosin	Flavonoids	Isoflavones	20575-57-9	1	4.80126e+07	C01562	ko00943,ko01110
mws0344	165.04	75.01	166.048	C5H10O6	[M-H]-	D-Xylonic acid	Others	Saccharides	526-91-0	1	4.74254e+07	C00502	ko00040,ko01100
MWSHY0180	447.13	285.08	446.121	C22H22O10	[M+H]+	Glycitin	Flavonoids	Isoflavones	40246-10-4	1	4.72294e+07	C16195	ko00943
Wcdn000881	290.09	128.04	291.095	C11H17NO8	[M-H]-	N-Fructosyl Pyroglutamate	Amino acids and derivatives	Amino acids and derivatives	-	1	4.6025e+07	-	-
mws5038	341.109	89.0249	342.116	C12H22O11	[M-H]-	Isomaltulose*	Others	Saccharides	13718-94-0	1	4.55072e+07	C01742	-
MWS04447	130.09	70.07	129.079	C6H11NO2	[M+H]+	Homoproline	Amino acids and derivatives	Amino acids and derivatives	56879-46-0	1	4.4979e+07	-	-
pmp000386	425.196	369.132	424.189	C25H28O6	[M+H]+	Gancaonin E	Flavonoids	Flavanones	124596-89-0	3	4.46537e+07	-	-
Lcdp000124	270.13	74.06	269.126	C13H19NO5	[M+H]+	Codonopsinol A	Alkaloids	Alkaloids	-	1	3.98811e+07	-	-
pmn001694	329.23	229.15	330.241	C18H34O5	[M-H]-	9,10,13-Trihydroxy-11-Octadecenoic Acid	Lipids	Free fatty acids	29907-57-1	1	3.96562e+07	C14835	ko00591
Wbmn005986	651.23	651.23	652.237	C31H40O15	[M-H]-	Isomartynoside	Phenolic acids	Phenolic acids	94410-22-7	3	3.92876e+07	-	-
Wagp006908	581.18	419.13	580.179	C27H32O14	[M+H]+	Natsudaidain 3-Glucoside	Flavonoids	Flavones	-	1	3.87784e+07	-	-
MWSmce250	189.09	128.06	188.084	C12H12O2	[M+H]+	Butylidenephthalide	Others	Lactones	72917-31-8	2	3.65275e+07	C16924	-
MWSmce588	287.09	121.03	286.084	C16H14O5	[M+H]+	Licochalcone B	Flavonoids	Chalcones	58749-23-8	1	3.60843e+07	-	-
Lcdp000125	254.14	74.06	253.131	C13H19NO4	[M+H]+	Codonopsinol B	Alkaloids	Alkaloids	-	2	3.59649e+07	-	-
mws4066	383.149	299.055	382.142	C22H22O6	[M+H]+	Glycyrin	Lignans and Coumarins	Lignans	66056-18-6	3	3.47241e+07	-	-
pmp001264	274.27	256.27	273.267	C16H35NO2	[M+H]+	Hexadecylsphingosine	Lipids	Sphingolipids	-	1	3.32903e+07	-	-
Zbmp009379	393.21	149.02	392.199	C25H28O4	[M+H]+	Xanthoangelol I	Flavonoids	Chalcones	-	1	3.25125e+07	-	-
Zbqp008438	423.18	311.06	422.173	C25H26O6	[M+H]+	5,7,3',4'-tetrahydroxy-6,8-diprenylisoflavone	Flavonoids	Isoflavones	-	2	3.2162e+07	-	-
Wbmp011352	701.37	701.37	700.357	C37H52N2O11	[M+H]+	Puberaconitidine	Alkaloids	Alkaloids	83685-21-6	1	3.12202e+07	-	-
MWS00204g	104.07	58.07	103.063	C4H9NO2	[M+H]+	N-Ethylglycine*	Amino acids and derivatives	Amino acids and derivatives	627-01-0	3	3.0644e+07	-	-
Zbsp005733	255.06	137.02	254.058	C15H10O4	[M+H]+	Daidzein*	Flavonoids	Isoflavones	486-66-8	1	3.05961e+07	C10208	ko00943,ko01100,ko01110
Lcdp000153	268.157	161.061	268.154	C14H22NO4+	[M+H]+	codonopyrrolidium B	Alkaloids	Alkaloids	-	3	3.02801e+07	-	-
Lmmn004951	329.23	171.1	330.241	C18H34O5	[M-H]-	2-Hydroxy-4-methyl-3-undecanoyloxypentanoic acid methyl ester*	Lipids	Free fatty acids	-	1	3.02787e+07	-	-
pme0281	165.019	121.029	166.027	C8H6O4	[M-H]-	Terephthalic acid*	Phenolic acids	Phenolic acids	100-21-0	1	3.02038e+07	C06337	ko01100
pmp000343	269.08	254.05	268.074	C16H12O4	[M+H]+	Isoformononetin	Flavonoids	Isoflavones	486-63-5	1	3.02004e+07	C12125	ko00943,ko01110
Wcdp006912	274.28	88.08	273.267	C16H35NO2	[M+H]+	Lauryldiethanolamine*	Others	Others	1541-67-9	1	3.01205e+07	-	-
mws1090	259.02	96.97	260.03	C6H13O9P	[M-H]-	D-Glucose-1-phosphate*	Others	Saccharides	59-56-3	1	3.00744e+07	C00103	ko00010,ko00040,ko00052,ko00500,ko00520,ko00523,ko00561,ko01100,ko01110,ko01240,ko01250
Walp007043	274.27	88.08	273.267	C16H35NO2	[M+H]+	2-Aminohexadecane-1,4-diol*	Others	Others	-	1	2.94123e+07	-	-
mws0192	117.02	73.03	118.027	C4H6O4	[M-H]-	Succinic acid*	Organic acids	Organic acids	110-15-6	1	2.9293e+07	C00042	ko00020,ko00190,ko00250,ko00310,ko00350,ko00360,ko00620,ko00630,ko00640,ko00650,ko00760,ko00920,ko01100,ko01110,ko01200
Walp007182	274.27	88.08	273.267	C16H35NO2	[M+H]+	2-Aminohexadecane-1,15-diol	Others	Others	-	3	2.91881e+07	-	-
mws0470	117.019	73.0295	118.027	C4H6O4	[M-H]-	Methylmalonic acid*	Organic acids	Organic acids	516-05-2	1	2.85774e+07	C02170	ko00240,ko00280,ko00640,ko01100
pme3017	104.07	58.07	103.063	C4H9NO2	[M+H]+	2-Aminoisobutyric acid*	Organic acids	Organic acids	62-57-7	3	2.79885e+07	C03665	-
Lmln007483	329.23	171.101	330.241	C18H34O5	[M-H]-	Sanleng acid*	Lipids	Free fatty acids	-	1	2.73129e+07	-	-
Zbqp009080	407.19	295.07	406.178	C25H26O5	[M+H]+	3',5'-diprenylgenistein	Flavonoids	Isoflavones	104055-80-3	1	2.70843e+07	-	-
Hmln000297	179.05	59.01	180.063	C6H12O6	[M-H]-	Inositol*	Others	Saccharides	87-89-8	1	2.6556e+07	C00137	ko00052,ko00053,ko00562,ko01100,ko01110,ko01250,ko02010,ko04070
Lmbn000198	133.01	71.01	134.022	C4H6O5	[M-H]-	3-Dehydro-L-Threonic Acid*	Others	Saccharides	-	1	2.63889e+07	C03064	ko00053,ko01100
pmf0139	179.056	59.0139	180.063	C6H12O6	[M-H]-	D-Galactose*	Others	Saccharides	59-23-4	1	2.60571e+07	C00124	ko00052,ko01100
MWSHC2026	217.1	144.08	216.09	C12H12N2O2	[M+H]+	Lycoperodine-1	Alkaloids	Alkaloids	42438-90-4	1	2.56928e+07	-	-
mws4170	179.056	59.0139	180.063	C6H12O6	[M-H]-	D-Glucose*	Others	Saccharides	50-99-7	1	2.56576e+07	C00031	ko00010,ko00030,ko00052,ko00500,ko00520,ko00524,ko00901,ko01100,ko01110,ko02010
mws1164	179.06	59.01	180.063	C6H12O6	[M-H]-	D-Fructose*	Others	Saccharides	57-48-7	1	2.55703e+07	C05003	-
pme3188	323.03	211	324.036	C9H13N2O9P	[M-H]-	Uridine 5'-monophosphate	Nucleotides and derivatives	Nucleotides and derivatives	58-97-9	2	2.49648e+07	C00105	ko00240,ko01100,ko01232,ko01240
mws0133	123.06	80.05	122.048	C6H6N2O	[M+H]+	Nicotinamide	Others	Vitamin	98-92-0	1	2.43558e+07	C00153	ko00760,ko01100,ko01240
HJN098	779.46	779.46	780.466	C42H68O13	[M-H]-	Azukisaponin I	Terpenoids	Triterpene Saponin	82793-02-0	2	2.39499e+07	-	-
mws2108	353.09	191.06	354.095	C16H18O9	[M-H]-	Cryptochlorogenic acid (4-O-Caffeoylquinic acid)*	Phenolic acids	Phenolic acids	905-99-7	1	2.38744e+07	-	-
MWSmce041	191.1	145.1	190.099	C12H14O2	[M+H]+	Butylphthalide*	Others	Lactones	6066-49-5	1	2.3363e+07	C17854	-
pme0519	341.11	119.03	342.116	C12H22O11	[M-H]-	D-Sucrose*	Others	Saccharides	57-50-1	1	2.33455e+07	C00089	ko00052,ko00500,ko01100,ko01110,ko02010
Wayn000504	457.12	341.11	458.127	C16H26O15	[M-H]-	Malic acid-1-O-diglucoside	Organic acids	Organic acids	-	2	2.3252e+07	-	-
Wcdp006741	520.34	184.08	519.332	C26H50NO7P	[M+H]+	1-(9Z,12Z-Octadecadienoyl)-Sn-Glycero-3-Phosphocholine	Others	Others	22252-07-9	1	2.3158e+07	-	-
mws0120	258.11	104.11	257.103	C8H20NO6P	[M+H]+	Choline Alfoscerate	Lipids	PC	28319-77-9	3	2.29519e+07	C00670	ko00564,ko00565
mws0264	341.109	119.035	342.116	C12H22O11	[M-H]-	D-Trehalose*	Others	Saccharides	99-20-7	1	2.24844e+07	C01083	ko00500,ko01100,ko01110,ko02010
MWSmce412	193.12	91.06	192.115	C12H16O2	[M+H]+	Senkyunolide A	Others	Lactones	63038-10-8	2	2.21666e+07	C17853	-
pmb0374	136.06	119.04	135.054	C5H5N5	[M+H]+	2-Aminopurine	Nucleotides and derivatives	Nucleotides and derivatives	452-06-2	1	2.17437e+07	-	-
Lmdp005525	299.09	284.07	298.084	C17H14O5	[M+H]+	Afrormosin (6,4'-Dimethoxy-7-Hydroxyisoflavone)	Flavonoids	Isoflavones	550-79-8	2	2.13564e+07	C10199	-
Zmgn000503	133.05	71.01	134.058	C5H10O4	[M-H]-	2,3-Dihydroxy-3-Methylbutanoic Acid	Organic acids	Organic acids	1756-18-9	3	2.12115e+07	C04039	-
pmp001232	191.11	135.08	190.099	C12H14O2	[M+H]+	Neoligustilide	Others	Lactones	-	1	2.09699e+07	-	-
MWSmce585	104.07	59.01	103.063	C4H9NO2	[M+H]+	Methyl 3-aminopropanoate	Amino acids and derivatives	Amino acids and derivatives	4138-35-6	3	2.09583e+07	-	-
Hmxp008844	419.13	404.11	418.126	C21H22O9	[M+H]+	Gardenin A	Flavonoids	Flavones	21187-73-5	2	2.04098e+07	-	-
pmp000379	407.19	351.12	406.178	C25H26O5	[M+H]+	6,8-Diprenylgenistein; 5,7,4'-Trihydroxy-6,8-Diprenylisoflavone	Flavonoids	Isoflavones	51225-28-6	1	2.02087e+07	-	-
mws0866	259.022	96.9696	260.03	C6H13O9P	[M-H]-	D-Glucose 6-phosphate*	Others	Saccharides	56-73-5	1	1.9878e+07	C00092	ko00500,ko00524,ko00562,ko01100,ko01110
mws0749	137.02	93.03	138.032	C7H6O3	[M-H]-	4-Hydroxybenzoic acid	Phenolic acids	Phenolic acids	99-96-7	2	19769758	C00156	ko00130,ko00790,ko01100,ko01110,ko01240
Lhhp120826	191.11	145.1	190.099	C12H14O2	[M+H]+	4-hydroxy-3(3-methylbut-3-en-2-yl)benzaldehyde*	Others	Others	-	1	1.97276e+07	-	-
MWSHY0039	417.12	255.07	416.111	C21H20O9	[M+H]+	Daidzein-7-O-glucoside(Daidzin)*	Flavonoids	Isoflavones	552-66-9	1	1.94149e+07	C10216	ko00943
mws0791	593.19	285.08	594.195	C28H34O14	[M-H]-	Poncirin (Isosakuranetin-7-O-neohesperidoside)*	Flavonoids	Flavanones	14941-08-3	1	1.91517e+07	C09830	-
pmp000417	417.12	255.07	416.111	C21H20O9	[M+H]+	Daidzein-4'-O-glucoside*	Flavonoids	Isoflavones	-	1	1.88666e+07	-	-
pmn001390	351.09	241.04	352.095	C20H16O6	[M-H]-	Licoisoflavone B	Flavonoids	Isoflavones	66056-30-2	3	1.84052e+07	-	-
MWS2442	259.02	96.97	260.03	C6H13O9P	[M-H]-	D-Fructose 6-Phosphate*	Others	Saccharides	643-13-0	1	1.8282e+07	C00085	ko00052,ko00500,ko00710,ko01100,ko01110,ko01200
pme2914	161.05	99.05	162.053	C6H10O5	[M-H]-	3-Hydroxy-3-methylpentane-1,5-dioic acid	Amino acids and derivatives	Amino acids and derivatives	503-49-1	1	1.80849e+07	C03761	-
mws1313	373.13	312.1	372.121	C20H20O7	[M+H]+	Sinensetin (5,6,7,3',4'-pentamethoxyflavone)*	Flavonoids	Flavones	2306-27-6	1	1.79383e+07	C10186	-
pmp001251	520.34	184.07	519.332	C26H50NO7P	[M+H]+	LysoPC 18:2(2n isomer)	Lipids	LPC	-	1	1.78782e+07	-	-
pme2828	140.034	98.9637	139.027	C6H5NO3	[M+H]+	4-Nitrophenol	Phenolic acids	Phenolic acids	100-02-7	3	1.76863e+07	C00870	-
Zmsp007375	373.13	343.08	372.121	C20H20O7	[M+H]+	3,5,7,3'4'-Pentamethoxyflavone	Flavonoids	Flavones	1247-97-8	2	1.73873e+07	-	-
pmn001555	357.1	134	358.105	C19H18O7	[M-H]-	Cimiracemate	Phenolic acids	Phenolic acids	-	1	1.73418e+07	-	-
pmf0138	179.056	59.0139	180.063	C6H12O6	[M-H]-	D-Mannose*	Others	Saccharides	3458-28-4	1	1.73034e+07	C00159	ko00051,ko00052,ko00520,ko01100,ko01250,ko02010
MWSmce566	301.11	167.08	300.1	C17H16O5	[M+H]+	Astrapterocarpan*	Flavonoids	Other Flavonoids	73340-41-7	1	1.67967e+07	-	-
MWSHC2053	373.13	312.1	372.121	C20H20O7	[M+H]+	5-Demethoxynobiletin; 3',4',6,7,8-Pentamethoxyflavone*	Flavonoids	Flavones	42206-91-7	1	1.65836e+07	-	-
MWSHY0081	339.16	121.03	338.152	C21H22O4	[M+H]+	Licochalcone E	Flavonoids	Chalcones	864232-34-8	1	1.6465e+07	-	-
pmp000381	409.2	353.14	408.194	C25H28O5	[M+H]+	Glycyrdione A	Flavonoids	Other Flavonoids	142542-83-4	2	1.62414e+07	-	-
Hmgn001653	137.02	93.04	138.032	C7H6O3	[M-H]-	Protocatechualdehyde*	Others	Aldehyde compounds	139-85-5	1	1.61236e+07	C16700	ko00950
Lmbn004685	311.22	223.17	312.23	C18H32O4	[M-H]-	5S,8R-DiHODE; (5S,8R,9Z,12Z)-5,8-Dihydroxyoctadeca-9,12-dienoate	Lipids	Free fatty acids	-	3	1.6031e+07	C20186	ko00591
Wagp009968	395.11	365.06	394.105	C22H18O7	[M+H]+	Justicidin A	Lignans and Coumarins	Lignans	25001-57-4	1	1.58369e+07	C10633	-
pmn001689	311.22	223.17	312.23	C18H32O4	[M-H]-	9-Hydroxy-12-oxo-15(Z)-octadecenoic acid	Lipids	Free fatty acids	-	2	1.57579e+07	C21924	ko00592,ko01110
Lmbn001981	137.02	93.03	138.032	C7H6O3	[M-H]-	2,5-Dihydroxybenzaldehyde*	Others	Aldehyde compounds	1194-98-5	1	1.56417e+07	C05585	ko00350,ko01100
mws0567	146.092	87.0441	145.085	C5H11N3O2	[M+H]+	4-Guanidinobutyric acid	Organic acids	Organic acids	463-00-3	3	1.55625e+07	C01035	ko00330,ko01100
pmb2871	315.072	153.019	316.079	C13H16O9	[M-H]-	1-O-Gentisoyl-β-D-glucoside	Phenolic acids	Phenolic acids	23445-11-6	1	1.49862e+07	-	-
pmc0066	333.06	137.05	332.052	C10H13N4O7P	[M+H]+	2'-Deoxyinosine-5'-monophosphate	Nucleotides and derivatives	Nucleotides and derivatives	3393-18-8	3	1.4806e+07	C06196	ko00230,ko01232
MWS1777	128.03	93.06	127.019	C6H6ClN	[M+H]+	3-Chloroaniline	Alkaloids	Alkaloids	108-42-9	1	1.47334e+07	-	-
mws1333	341.109	113.022	342.116	C12H22O11	[M-H]-	Melibiose	Others	Saccharides	585-99-9	1	1.44876e+07	C05402	ko00052,ko01100,ko02010
mws1489	283.264	283.265	284.272	C18H36O2	[M-H]-	Stearic Acid	Lipids	Free fatty acids	57-11-4	3	1.44351e+07	C01530	ko00061,ko01040,ko01100
mws0639	153.019	109.029	154.027	C7H6O4	[M-H]-	2,3-Dihydroxybenzoic Acid*	Phenolic acids	Phenolic acids	303-38-8	1	1.44122e+07	C00196	ko01110
pme1816	353.09	191.06	354.095	C16H18O9	[M-H]-	Neochlorogenic acid (5-O-Caffeoylquinic acid)*	Phenolic acids	Phenolic acids	906-33-2	1	1.41854e+07	C17147	-
MWS0442	527.16	365.1	504.169	C18H32O16	[M+Na]+	Maltotriose	Others	Saccharides	1109-28-0	1	1.3419e+07	C01835	ko02010
mws4069	371.19	167.07	370.178	C22H26O5	[M+H]+	Glyasperin D	Flavonoids	Other Flavonoids	142561-10-2	1	1.3409e+07	-	-
Zahp008055	271.09	137.06	270.089	C16H14O4	[M+H]+	Acetyl Resveratrol	Others	Stilbene	-	1	1.333e+07	-	-
mws1089	421.075	241.011	422.082	C12H23O14P	[M-H]-	Sucrose-6-phosphate	Others	Saccharides	-	3	1.3329e+07	-	-
pma2987	142.097	124.087	141.09	C6H11N3O	[M+H]+	Histidinol	Alkaloids	Alkaloids	501-28-0	3	1.30677e+07	C00860	ko00340,ko01100,ko01110,ko01230
pme2827	239.238	223.242	240.245	C16H32O	[M-H]-	Palmitaldehyde	Lipids	Free fatty acids	629-80-1	3	1.30431e+07	C00517	ko00071
Lmmn003323	271.23	225.22	272.235	C16H32O3	[M-H]-	2-Hydroxyhexadecanoic acid*	Organic acids	Organic acids	764-67-0	1	1.28957e+07	-	-
MWSHY0204	325.14	189.09	324.136	C20H20O4	[M+H]+	Glabridin	Flavonoids	Other Flavonoids	59870-68-7	1	1.28159e+07	C10421	-
Hmsp000364	144.1	98.09	143.095	C7H13NO2	[M+H]+	L-Cyclopentylglycine	Amino acids and derivatives	Amino acids and derivatives	2521-84-8	3	1.25933e+07	-	-
Lamp008287	301.11	167.07	300.099	C17H16O5	[M+H]+	3-Hydroxy-9,10-dimethoxypterocarpan*	Flavonoids	Other Flavonoids	-	1	1.25895e+07	-	-
mws0178	353.09	191.06	354.095	C16H18O9	[M-H]-	Chlorogenic acid (3-O-Caffeoylquinic acid)*	Phenolic acids	Phenolic acids	327-97-9	1	1.25406e+07	C00852	ko00940,ko00941,ko00945,ko01110
mws1678	821.4	351.06	822.404	C42H62O16	[M-H]-	Monoammonium glycyrrhizinate	Terpenoids	Triterpene Saponin	53956-04-0	1	1.25045e+07	C18610	-
mws0014	193.05	134.04	194.058	C10H10O4	[M-H]-	Ferulic acid*	Phenolic acids	Phenolic acids	537-98-4	1	1.23949e+07	C01494	ko00940,ko01100,ko01110
Walp007190	362.33	300.29	361.319	C20H43NO4	[M+H]+	2-AminoicoSane-1,5,7,19-tetraol	Others	Others	-	1	1.21992e+07	-	-
MWSmce371	247.13	203.14	248.141	C15H20O3	[M-H]-	Atractylenolide Ⅲ	Terpenoids	Sesquiterpenoids	73030-71-4	1	1.21657e+07	C17887	-
mws0183	153.02	109.03	154.027	C7H6O4	[M-H]-	3,4-Dihydroxybenzoic acid (Protocatechuic acid)*	Phenolic acids	Phenolic acids	99-50-3	1	1.21188e+07	C00230	ko01100,ko01110
MWSHY0108	355.15	193.05	354.147	C21H22O5	[M+H]+	Licochalcone D	Flavonoids	Chalcones	144506-15-0	1	1.20481e+07	-	-
pmf0248	403.357	373.31	402.35	C27H46O2	[M+H]+	Delta-Tocopherol	Others	Vitamin	119-13-1	3	1.19977e+07	C14151	ko00130,ko01100,ko01110,ko01240
MWSslk252	593.19	285.08	594.195	C28H34O14	[M-H]-	Didymin (Isosakuranetin-7-O-rutinoside)*	Flavonoids	Flavanones	14259-47-3	1	1.17474e+07	-	-
Wagp008324	403.14	373.09	402.132	C21H22O8	[M+H]+	5,6,2',3',4',6'-Hexamethoxyflavone	Flavonoids	Flavones	-	1	1.17293e+07	-	-
Lalp010349	271.13	137.06	270.126	C17H18O3	[M+H]+	(2S)-5-methoxy-6-methyl-7-flavanol	Flavonoids	Flavanols	-	2	1.16853e+07	-	-
MWSHY0087	339.159	253.089	338.152	C21H22O4	[M+H]+	Licochalcone C	Flavonoids	Chalcones	144506-14-9	3	1.10947e+07	-	-
mws4057	253.051	117.036	254.058	C15H10O4	[M-H]-	7,4'-Dihydroxyflavone	Flavonoids	Flavones	2196-14-7	1	1.10713e+07	C12123	ko00941,ko00943
Jmbp005971	405.12	375.07	404.111	C20H20O9	[M+H]+	Gardenin C	Flavonoids	Flavones	29550-05-8	3	1.10529e+07	-	-
Zbfn013528	271.23	225.22	272.235	C16H32O3	[M-H]-	(R)-Beta-Hydroxypalmitic Acid*	Lipids	Free fatty acids	-	1	1.10107e+07	-	-
Lcdp000123	240.12	74.06	239.116	C12H17NO4	[M+H]+	Codonopsinol C	Alkaloids	Alkaloids	-	2	1.10003e+07	-	-
Wayn002279	219.05	111.01	220.058	C8H12O7	[M-H]-	Dihomocitric acid	Organic acids	Organic acids	-	1	1.09786e+07	-	-
Zmyp000878	284.1	152.06	283.092	C10H13N5O5	[M+H]+	Crotonoside; 2-Hydroxyadenosine	Nucleotides and derivatives	Nucleotides and derivatives	1818-71-9	2	1.04744e+07	C08432	-
pmb0854	518.32	184.07	517.317	C26H48NO7P	[M+H]+	LysoPC 18:3	Lipids	LPC	-	2	1.03598e+07	-	-
pmp001127	301.071	286.08	300.063	C16H12O6	[M+H]+	Chrysoeriol; 5,7,4'-Trihydroxy-3'-Methoxyflavone	Flavonoids	Flavones	491-71-4	3	1.02695e+07	C04293	ko00944
Wayn001528	205.03	111.01	206.043	C7H10O7	[M-H]-	Homocitrate	Organic acids	Organic acids	13052-73-8	3	1.02105e+07	C01251	ko00300,ko00620,ko01100,ko01110,ko01210,ko01230,ko01240
pmp000351	339.12	283.06	338.115	C20H18O5	[M+H]+	Eurycarpin A	Flavonoids	Isoflavones	166547-20-2	1	1.02004e+07	-	-
NK10264324	127.04	81.03	126.032	C6H6O3	[M+H]+	Phloroglucinol; 1,3,5-Benzenetriol	Phenolic acids	Phenolic acids	108-73-6	1	1.01056e+07	C02183	-
Laxp006572	255.06	137.02	254.058	C15H10O4	[M+H]+	Hispidol*	Flavonoids	Other Flavonoids	5786-54-9	1	1.00872e+07	C08644	-
Wagp009729	405.12	375.07	404.111	C20H20O9	[M+H]+	5,7-Dihydroxy-3,6,8,3',4'-Pentamethoxyflavone*	Flavonoids	Flavones	-	3	1.0045e+07	-	-
MWS20172	127.04	53.04	126.032	C6H6O3	[M+H]+	5-Hydroxymethylfurfural*	Others	Aldehyde compounds	67-47-0	1	1.00144e+07	C11101	-
pmp000243	189.09	143.09	188.084	C12H12O2	[M+H]+	E-Butylphthalide	Others	Ketone compounds	-	1	9.94181e+06	-	-
MWSmce678	193.09	108.02	194.094	C11H14O3	[M-H]-	Deoxyarbutin	Phenolic acids	Phenolic acids	53936-56-4	2	9.83954e+06	-	-
Hmlp005443	255.07	137.02	254.058	C15H10O4	[M+H]+	6,7-Dihydroxyflavone*	Flavonoids	Flavones	38183-04-9	1	9.60719e+06	-	-
Wagp010987	389.12	359.08	388.116	C20H20O8	[M+H]+	5-Hydroxy-3,7,8,3',4'-Pentamethoxyflavone*	Flavonoids	Flavones	-	1	9.59041e+06	-	-
MWSHY0057	447.09	271.06	446.085	C21H18O11	[M+H]+	Baicalin	Flavonoids	Flavones	21967-41-9	1	9.55266e+06	C10025	-
pmp000548	301.071	286.047	300.063	C16H12O6	[M+H]+	Pratensein*	Flavonoids	Isoflavones	2284-31-3	1	9.45182e+06	C10520	ko00943
Wagp006265	567.17	405.12	566.164	C26H30O14	[M+H]+	3,6,7,2',4'-Pentamethylquercetagetin 3'-O-Beta-D-Glucoside	Flavonoids	Flavones	-	1	9.10953e+06	-	-
pmp000348	323.13	267.06	322.12	C20H18O4	[M+H]+	Kanzonol D	Flavonoids	Other Flavonoids	155233-20-8	1	8.91293e+06	-	-
pme1178	284.1	152.06	283.092	C10H13N5O5	[M+H]+	Guanosine	Nucleotides and derivatives	Nucleotides and derivatives	118-00-3	1	8.86027e+06	C00387	ko00230,ko01100,ko01232,ko02010
pmf0291	96.0444	68.0495	95.0371	C5H5NO	[M+H]+	4-Hydroxypyridine	Alkaloids	Pyridine alkaloids	626-64-2	3	8.83315e+06	-	-
MWSHY0017	273.08	153.02	272.068	C15H12O5	[M+H]+	Naringenin (5,7,4'-Trihydroxyflavanone)*	Flavonoids	Flavanones	480-41-1	1	8.79346e+06	C00509	ko00941,ko00943,ko01100,ko01110
Li512115	515.12	353.09	516.127	C25H24O12	[M-H]-	Isochlorogenic acid B	Phenolic acids	Phenolic acids	14534-61-3	2	8.73725e+06	C10468	-
pme3154	147.07	59.01	148.074	C6H12O4	[M-H]-	Mevalonic acid	Organic acids	Organic acids	150-97-0	3	8.65861e+06	C00418	ko00900,ko01100,ko01110
mws0038	313.07	283.02	314.079	C17H14O6	[M-H]-	5,4'-Dihydroxy-3,7-dimethoxyflavone(Kumatakenin)*	Flavonoids	Flavonols	3301-49-3	1	8.55441e+06	-	-
Wagp005333	653.17	347.08	652.164	C29H32O17	[M+H]+	Limocitrin 5-[6''-(3-Hydroxy-3-Methylglutaryl)Glucoside]*	Flavonoids	Flavones	-	1	8.46108e+06	-	-
pmp000395	563.18	269.08	562.169	C27H30O13	[M+H]+	Glycyroside	Flavonoids	Isoflavones	125310-04-5	1	8.41959e+06	-	-
pmp000371	385.13	329.06	384.121	C21H20O7	[M+H]+	Gancaonin D	Flavonoids	Isoflavones	124596-88-9	3	8.41319e+06	-	-
Wagp008829	200.11	158.06	199.1	C13H13NO	[M+H]+	3-(3-Methyl-2-Butenoyl)-1H-Indole	Alkaloids	Plumerane	-	1	8.37178e+06	-	-
mws2523	421.08	241.01	422.082	C12H23O14P	[M-H]-	Trehalose 6-phosphate	Others	Saccharides	4484-88-2	1	8.37052e+06	C00689	ko00500,ko01100,ko01110
Wcsn010254	277.22	277.22	278.225	C18H30O2	[M-H]-	4-[3-(4,8-dimethylnona-3,7-dienyl)-3-methyloxiran-2-yl]butan-2-one*	Others	Others	-	1	8.2988e+06	-	-
pme2125	503.162	179.055	504.169	C18H32O16	[M-H]-	Raffinose*	Others	Saccharides	512-69-6	1	8.24348e+06	C00492	ko00052,ko01100,ko02010
Lhcp102502	207.06	164.05	206.058	C11H10O4	[M+H]+	Eugenin	Others	Others	480-34-2	2	8.21026e+06	C20210	-
Wagp010653	403.14	373.09	402.132	C21H22O8	[M+H]+	3,5,6,7,3',4'-Hexamethoxyflavone	Flavonoids	Flavones	1251-84-9	1	8.2086e+06	-	-
Wcsn010224	277.22	277.22	278.225	C18H30O2	[M-H]-	14-hydroxy-2,6,10-trimethylpentadeca-2,5,10-trien-4-one*	Others	Others	-	1	8.14214e+06	-	-
Zbsp007084	273.08	153.02	272.068	C15H12O5	[M+H]+	Butin; 7,3',4'-Trihydroxyflavanone*	Flavonoids	Flavanones	492-14-8	1	8.13471e+06	C09614	ko00941
Zmdp000917	160.11	114.04	159.101	C6H13N3O2	[M+H]+	δ-Guanidinovaleric acid	Organic acids	Organic acids	462-93-1	3	7.97426e+06	-	-
Wagp008700	389.12	359.08	388.116	C20H20O8	[M+H]+	5-Hydroxy-3,6,7,4',5'-Pentamethoxyflavone	Flavonoids	Flavones	-	1	7.96096e+06	-	-
Zbsn003878	563.15	353.07	564.148	C26H28O14	[M-H]-	Vicenin-3	Flavonoids	Flavones	59914-91-9	3	7.7536e+06	-	-
MWSmce129	233.15	187.14	232.146	C15H20O2	[M+H]+	Atractylenolide Ⅱ*	Terpenoids	Sesquiterpenoids	73069-14-4	1	7.75077e+06	C17886	-
pme3337	384.115	252.073	383.108	C14H17N5O8	[M+H]+	Succinyladenosine	Nucleotides and derivatives	Nucleotides and derivatives	4542-23-8	3	7.72755e+06	-	-
pme2960	273.08	153.02	272.068	C15H12O5	[M+H]+	Naringenin chalcone; 2',4,4',6'-Tetrahydroxychalcone*	Flavonoids	Chalcones	73692-50-9	1	7.69939e+06	C06561	ko00941,ko01100,ko01110
Lmlp011377	233.15	187.15	232.146	C15H20O2	[M+H]+	3β-Hydroxyatractylon*	Terpenoids	Sesquiterpenoids	-	1	7.56044e+06	C17884	-
Hmgp003163	347.08	332.05	346.069	C17H14O8	[M+H]+	3,3',5,7-Tetrahydroxy-4',6-Dimethoxyflavone; (Laciniatin)*	Flavonoids	Flavonols	74161-28-7	1	7.54231e+06	-	-
mws0884	328.05	134.05	329.053	C10H12N5O6P	[M-H]-	Cyclic 3',5'-Adenylic acid	Nucleotides and derivatives	Nucleotides and derivatives	60-92-4	1	7.51402e+06	C00575	ko00230,ko01100
Zmsp000758	158.12	70.07	158.117	C8H15NO2	[M+H]+	1-(Hydroxymethyl)hexahydro-1h-pyrrolizin-2-ol	Alkaloids	Pyrrole alkaloids	-	3	7.47117e+06	-	-
Lmmn001643	163.04	119.05	164.047	C9H8O3	[M-H]-	2-Hydroxycinnamic acid*	Phenolic acids	Phenolic acids	583-17-5	2	7.41512e+06	C01772	ko00360,ko00999,ko01100,ko01110
ZbWp000212	337.17	70.07	336.164	C12H24N4O7	[M+H]+	N-(1-deoxy-1-fructosyl)arginine	Amino acids and derivatives	Amino acids and derivatives	-	1	7.3568e+06	-	-
Zmyn004676	293.21	113.1	294.219	C18H30O3	[M-H]-	17-Hydroxylinolenic acid	Lipids	Free fatty acids	-	2	7.28608e+06	C16346	ko00592
MWS201381	292.13	188.07	291.122	C14H17N3O4	[M+H]+	Ser-Trp	Amino acids and derivatives	Amino acids and derivatives	94421-70-2	3	7.28295e+06	-	-
pme2598	167.035	123.045	168.042	C8H8O4	[M-H]-	3,4-Dihydroxybenzeneacetic acid*	Phenolic acids	Phenolic acids	102-32-9	3	7.26968e+06	C01161	ko00350,ko01100
Zmcp102203	279.16	149.024	278.152	C16H22O4	[M+H]+	Senkyunolide M*	Others	Lactones	146986-60-9	3	7.2397e+06	-	-
pme1292	167.035	123.045	168.042	C8H8O4	[M-H]-	Homogentisic acid*	Phenolic acids	Phenolic acids	451-13-8	3	7.23785e+06	C00544	ko00130,ko00350,ko01100,ko01240
mws4173	207.07	192.04	206.058	C11H10O4	[M+H]+	5,7-Dimethoxycoumarin (Limettin)(Citropten)	Lignans and Coumarins	Coumarins	487-06-9	1	7.14363e+06	-	-
mws0885	153.02	109.03	154.027	C7H6O4	[M-H]-	2,4-Dihydroxybenzoic acid	Phenolic acids	Phenolic acids	89-86-1	3	7.13282e+06	-	-
pmp001111	579.17	525.14	578.164	C27H30O14	[M+H]+	Violanthin	Flavonoids	Flavones	40581-17-7	1	7.12858e+06	C10196	-
Wagp007665	347.08	332.05	346.069	C17H14O8	[M+H]+	3,3',4',5'-Tetrahydroxy-5,7-Dimethoxyflavone*	Flavonoids	Flavones	-	1	7.12388e+06	-	-
pmn001553	315.11	153.06	316.116	C14H20O8	[M-H]-	Cimidahurinine*	Phenolic acids	Phenolic acids	142542-89-0	1	7.09742e+06	-	-
pmp000128	653.17	347.1	652.164	C29H32O17	[M+H]+	Limocitrin-3-O-(3-hydroxy-3-methylglutarate)glucoside*	Flavonoids	Flavonols	-	1	7.09205e+06	-	-
pmp000359	355.15	313.14	354.147	C21H22O5	[M+H]+	3-Hydroxylicochalcone E	Flavonoids	Chalcones	-	1	7.0772e+06	-	-
MWSmce165	165.08	59.02	166.084	C6H14O5	[M-H]-	L-Fucitol	Others	Saccharides	13074-06-1	3	6.97786e+06	-	-
MWSHC20168	153.02	109.03	154.027	C7H6O4	[M-H]-	Methyl cumalate*	Phenolic acids	Phenolic acids	6018-41-3	1	6.82723e+06	-	-
MWS2076	110.06	65.0414	109.053	C6H7NO	[M+H]+	2-Aminophenol	Alkaloids	Phenolamine	95-55-6	3	6.78235e+06	C01987	ko00380,ko01100
Wbmn009020	313.18	283.02	314.188	C20H26O3	[M-H]-	7-Oxodehydroabietic acid	Terpenoids	Ditepenoids	18684-55-4	3	6.75809e+06	-	-
mws0918	283.06	268.04	284.068	C16H12O5	[M-H]-	Prunetin (5,4'-Dihydroxy-7-methoxyisoflavone)	Flavonoids	Isoflavones	552-59-0	1	6.7562e+06	C10521	ko00943
mws0180	153.02	109.03	154.027	C7H6O4	[M-H]-	2,5-Dihydroxybenzoic acid; Gentisic Acid*	Phenolic acids	Phenolic acids	490-79-9	1	6.75222e+06	C00628	ko00350,ko01100
Zbsn009679	313.07	283.03	314.079	C17H14O6	[M-H]-	Velutin (5,4'-dihydroxy-7,3'-dimethoxyflavone)*	Flavonoids	Flavones	25739-41-7	1	6.72242e+06	-	-
Wagp006298	887.28	419.14	886.274	C39H50O23	[M+H]+	Natsudaidain 3-[6''-(3-Hydroxy-3-Methylglutaryl)Glucoside]glucoside	Flavonoids	Flavones	-	1	6.64074e+06	-	-
Hmcp003223	347.07	332.05	346.069	C17H14O8	[M+H]+	Limocitrin (5,7,4'-trihydroxy-8,3'-dimethoxyflavone)*	Flavonoids	Flavonols	489-33-8	1	6.64055e+06	-	-
Wagp005336	683.18	377.09	682.174	C30H34O18	[M+H]+	Limocitrol 5-[6''-(3-Hydroxy-3-Methylglutaryl)Glucoside]	Flavonoids	Flavones	-	2	6.60887e+06	-	-
pmd0132	496.34	184.07	495.332	C24H50NO7P	[M+H]+	LysoPC 16:0(2n isomer)	Lipids	LPC	-	1	6.5919e+06	-	-
Labn004865	433.11	271.06	434.121	C21H22O10	[M-H]-	Hydroxy isoliquiritigenin glucoside*	Flavonoids	Chalcones	-	1	6.48714e+06	-	-
mws0920	301.035	151.004	302.043	C15H10O7	[M-H]-	Tricetin (5,7,3',4',5'-Pentahydroxyflavone)	Flavonoids	Flavones	520-31-0	3	6.42854e+06	C10192	ko00941
Wasn000410	245.04	153	246.05	C6H15O8P	[M-H]-	sn-glycero-3-phospho-(1'-sn-glycerol)	Others	Others	-	1	6.42189e+06	-	-
pme0490	124.039	78.0347	123.032	C6H5NO2	[M+H]+	Nicotinic acid (Vitamin B3)	Others	Vitamin	59-67-6	1	6.25851e+06	C00253	ko00760,ko00960,ko01100,ko01110,ko01240
MWSHC2097	471.2	425.2	470.194	C26H30O8	[M+H]+	limonin	Terpenoids	Triterpene	1180-71-8	1	6.17664e+06	-	-
Zmgn001448	175.06	115.04	176.069	C7H12O5	[M-H]-	2-Propylmalic Acid*	Organic acids	Organic acids	-	2	6.12578e+06	C05994	ko00620
Lmtp002474	565.16	427.1	564.148	C26H28O14	[M+H]+	Apigenin-6-C-(2''-glucosyl)arabinoside	Flavonoids	Flavones	-	1	6.06666e+06	-	-
Lcyp000677	447.13	285.08	446.121	C22H22O10	[M+H]+	Prunetin-4'-O-glucoside(Prunitrin)	Flavonoids	Isoflavones	154-36-9	1	5.94396e+06	-	-
pmn001380	187.1	169.09	188.105	C9H16O4	[M-H]-	Eucommiol	Others	Alcohol compounds	55930-44-4	1	5.93964e+06	C17878	-
MWS20152	417.16	402.1	418.163	C22H26O8	[M-H]-	Syringaresinol	Lignans and Coumarins	Lignans	21453-71-4	3	5.8464e+06	C10889	-
MWS4354	282.12	150.08	281.112	C11H15N5O4	[M+H]+	N6-methyladenosine	Nucleotides and derivatives	Nucleotides and derivatives	1867-73-8	1	5.79414e+06	-	-
Lmbn001754	175.061	115.04	176.069	C7H12O5	[M-H]-	3-Isopropylmalic Acid*	Organic acids	Organic acids	921-28-8	2	5.70504e+06	C04411	ko00290,ko01100,ko01110,ko01210,ko01230
pmp000541	342.17	297.11	341.163	C20H23NO4	[M+H]+	Corydine	Alkaloids	Aporphine alkaloids	476-69-7	1	5.65616e+06	-	-
mws1433	314.14	177.05	313.131	C18H19NO4	[M+H]+	N-Feruloyltyramine; Moupinamide	Alkaloids	Phenolamine	66648-43-9	1	5.62727e+06	C02717	-
MWS04412	175.12	70.07	174.137	C8H18N2O2	[M+H]+	N(6),N(6)-Dimethyl-L-lysine	Amino acids and derivatives	Amino acids and derivatives	2259-86-1	3	5.61536e+06	-	-
pmb3101	175.06	115.04	176.069	C7H12O5	[M-H]-	2-Isopropylmalic Acid	Organic acids	Organic acids	49601-06-1	1	5.48856e+06	C02504	ko00290,ko00620,ko01100,ko01110,ko01210,ko01230
MWSHY0189	433.113	271.066	432.106	C21H20O10	[M+H]+	Apigenin-7-O-glucoside(Cosmosiin)*	Flavonoids	Flavones	578-74-5	3	5.40147e+06	C04608	ko00944
Smln006854	299.05	284.03	300.063	C16H12O6	[M-H]-	Xanthorin	Quinones	Anthraquinone	17526-15-7	2	5.3823e+06	-	-
mws0914	271.06	151	272.068	C15H12O5	[M-H]-	3,5,7-Trihydroxyflavanone (Pinobanksin)	Flavonoids	Flavanonols	548-82-3	1	5.34711e+06	C09826	ko00941
mws0628	121.03	92.03	122.037	C7H6O2	[M-H]-	4-Hydroxybenzaldehyde	Others	Aldehyde compounds	123-08-0	1	5.33911e+06	C00633	ko01100
Hmhp001812	282.12	136.06	281.112	C11H15N5O4	[M+H]+	2'-O-Methyladenosine	Nucleotides and derivatives	Nucleotides and derivatives	2140-79-6	3	5.24717e+06	-	-
Wagp008065	389.12	359.08	388.116	C20H20O8	[M+H]+	3-Hydroxy-3',4',5,5',7-Pentamethoxyflavone*	Flavonoids	Flavones	-	1	5.23237e+06	-	-
Lmcp007265	389.125	359.076	388.116	C20H20O8	[M+H]+	3'-Demethylnobiletin*	Flavonoids	Flavones	112448-39-2	1	5.22848e+06	-	-
pmn001382	515.12	353.09	516.127	C25H24O12	[M-H]-	Isochlorogenic acid A*	Phenolic acids	Phenolic acids	2450-53-5	1	5.21355e+06	-	-
Lmxp011770	279.159	149.023	278.152	C16H22O4	[M+H]+	Diisobutyl phthalate*	Phenolic acids	Phenolic acids	84-69-5	3	5.08603e+06	C15205	-
pme3131	221.08	177.05	220.074	C12H12O4	[M+H]+	6,7-Dimethoxy-4-methylcoumarin	Lignans and Coumarins	Coumarins	4281-40-7	3	5.08012e+06	-	-
Lmdp003994	461.14	299.09	460.137	C23H24O10	[M+H]+	6,4'-Dimethoxyisoflavone-7-O-glucoside (Wistin)	Flavonoids	Isoflavones	19046-26-5	1	4.98711e+06	-	-
Hmtn001120	315.109	153.056	316.116	C14H20O8	[M-H]-	5-(2-Hydroxyethyl)-2-O-glucosylphenol*	Phenolic acids	Phenolic acids	-	1	4.98667e+06	-	-
mws2212	179.03	135.05	180.042	C9H8O4	[M-H]-	Caffeic acid	Phenolic acids	Phenolic acids	331-39-5	1	4.9202e+06	C01197	ko00940,ko01100,ko01110
mws1033	303.09	153.02	302.079	C16H14O6	[M+H]+	Homoeriodictyol	Flavonoids	Flavanones	446-71-9	1	4.90836e+06	C09756	ko00941
Wmkn004424	439.17	261.15	440.183	C25H28O7	[M-H]-	Kushenol X	Flavonoids	Other Flavonoids	254886-77-6	2	4.87793e+06	-	-
Lmbn002648	163.04	119.05	164.047	C9H8O3	[M-H]-	α-Hydroxycinnamic Acid*	Phenolic acids	Phenolic acids	5801-57-0	2	4.8622e+06	C02763	ko00360,ko01100
pme2617	166.053	102.055	165.046	C5H11NO3S	[M+H]+	L-Methionine Sulfoxide	Amino acids and derivatives	Amino acids and derivatives	3226-65-1	3	4.73029e+06	C02989	ko00270,ko01100
MWSHC2050	343.12	313.07	342.11	C19H18O6	[M+H]+	5,6,7,4'-Tetramethoxyflavone	Flavonoids	Flavones	1168-42-9	1	4.69533e+06	C14472	-
Hmcp003783	211.09	193.07	210.079	C13H10N2O	[M+H]+	1-Acetyl-β-carboline	Alkaloids	Plumerane	-	2	4.65175e+06	-	-
Walp007192	406.35	300.29	405.345	C22H47NO5	[M+H]+	2-aminodocoSane-1,6,19,20,21-pentaol	Others	Others	-	1	4.62172e+06	-	-
MWSHY0049	303.09	177.05	302.079	C16H14O6	[M+H]+	Hesperetin	Flavonoids	Flavanones	520-33-2	1	4.6129e+06	C01709	ko00941
MWSmce208	169.07	115.05	168.069	C11H8N2	[M+H]+	Norharmane; Beta-Carboline	Alkaloids	Plumerane	244-63-3	2	4.60318e+06	-	-
mws0908	283.06	211.04	284.068	C16H12O5	[M-H]-	Glycitein	Flavonoids	Isoflavones	40957-83-3	1	4.57969e+06	C14536	ko00943,ko01110
pmn001384	515.12	353.09	516.127	C25H24O12	[M-H]-	Isochlorogenic acid C*	Phenolic acids	Phenolic acids	57378-72-0	1	4.51235e+06	-	-
Yphn012690	407.19	407.19	408.194	C25H28O5	[M-H]-	6-Geranylnaringenin; Mimulone; Bonannione A	Flavonoids	Flavanones	97126-57-3	3	4.50044e+06	-	-
mws1519	595.17	287.06	596.174	C27H32O15	[M-H]-	Eriodictyol-7-O-Rutinoside (Eriocitrin)	Flavonoids	Flavanones	13463-28-0	1	4.4316e+06	C09732	-
pmb0764	144.048	113.029	143.041	C6H9NOS	[M+H]+	4-Methyl-5-thiazoleethanol	Others	Others	137-00-8	3	4.41998e+06	C04294	ko00730,ko01100,ko01240
mws0051	285.08	242.05	284.068	C16H12O5	[M+H]+	Acacetin*	Flavonoids	Flavones	480-44-4	2	4.36333e+06	C01470	ko00944
Wahp004841	465.14	303.09	464.131	C22H24O11	[M+H]+	Homeriodictyol-7-O-β-O-glucoside*	Flavonoids	Flavanones	-	1	4.35917e+06	-	-
Zmbp008419	341.14	285.08	340.131	C20H20O5	[M+H]+	6-prenylnaringenin	Flavonoids	Flavanones	-	3	4.3256e+06	-	-
Zmyn005026	283.26	283.26	284.272	C18H36O2	[M-H]-	16-Methylheptadecanoic acid	Lipids	Free fatty acids	2724-58-5	2	4.3196e+06	C20356	-
MWS20169	269.05	254.02	270.053	C15H10O5	[M-H]-	2,5-dihydroxy-1-methoxy-anthraquinone	Quinones	Anthraquinone	-	3	4.30514e+06	-	-
pmp001281	522.36	184.07	521.348	C26H52NO7P	[M+H]+	LysoPC 18:1*	Lipids	LPC	-	2	4.28348e+06	-	-
pmb1650	279.232	149.132	278.225	C18H30O2	[M+H]+	Octadeca-11E,13E,15Z-trienoic acid	Lipids	Free fatty acids	25575-00-2	3	4.27922e+06	-	-
pme0006	116.071	70.0651	115.063	C5H9NO2	[M+H]+	L-Proline	Amino acids and derivatives	Amino acids and derivatives	147-85-3	3	4.25013e+06	C00148	ko00330,ko00332,ko00470,ko00970,ko01100,ko01110,ko01230,ko02010
MWS20148	433.113	271.074	432.106	C21H20O10	[M+H]+	Apigenin-4'-O-glucoside*	Flavonoids	Flavones	-	3	4.20424e+06	-	-
Hmlp005105	285.08	270.05	284.068	C16H12O5	[M+H]+	3,7-dihydroxy-4'-methoxyflavone	Flavonoids	Flavones	-	2	4.18519e+06	-	-
pme0075	188.06	128.04	189.064	C7H11NO5	[M-H]-	N-Acetyl-L-glutamic acid	Amino acids and derivatives	Amino acids and derivatives	1188-37-0	1	4.18483e+06	C00624	ko00220,ko01100,ko01110,ko01210,ko01230
mws0889	135.03	75.01	136.037	C4H8O5	[M-H]-	D-Threonic Acid	Others	Saccharides	3909-12-4	1	4.18352e+06	C21649	-
pme1383	170.08	134.06	169.074	C8H11NO3	[M+H]+	Pyridoxine	Others	Vitamin	65-23-6	2	4.17202e+06	C00314	ko00750,ko01100,ko01240
Wahp006589	303.09	153.02	302.079	C16H14O6	[M+H]+	Homeriodictyol	Flavonoids	Flavanones	-	1	4.16042e+06	-	-
mws0177	111.01	67.02	112.016	C5H4O3	[M-H]-	2-Furoic acid	Organic acids	Organic acids	88-14-2	1	4.14377e+06	C01546	ko01100
Wcdp009119	279.23	81.07	278.225	C18H30O2	[M+H]+	Octadeca-9,12,15-trienoic acid	Lipids	Free fatty acids	28290-79-1	2	4.12291e+06	-	-
Wcdp007560	522.35	184.07	521.348	C26H52NO7P	[M+H]+	1-Vaccenoyl-Glycero-3-Phosphocholine*	Others	Others	-	2	4.12204e+06	-	-
Laxp007582	289.11	161.06	288.1	C16H16O5	[M+H]+	7,2'‑dihydroxy‑4'‑methoxy‑isoflavanol	Flavonoids	Other Flavonoids	-	1	4.10256e+06	-	-
Zmcp102204	279.16	149.024	278.152	C16H22O4	[M+H]+	Senkyunolide Q*	Others	Lactones	-	3	4.05031e+06	-	-
Hmgp002036	479.12	317.06	478.111	C22H22O12	[M+H]+	Nepetin-7-O-glucoside(Nepitrin)	Flavonoids	Flavones	569-90-4	3	4.02815e+06	-	-
MWSHY0046	465.103	303.051	464.096	C21H20O12	[M+H]+	Quercetin-3-O-glucoside (Isoquercitrin)	Flavonoids	Flavonols	482-35-9	3	3.99906e+06	C05623	ko00944,ko01100,ko01110
MWSmce248	163.045	119.054	164.047	C9H8O3	[M-H]-	3-Hydroxycinnamic Acid*	Phenolic acids	Phenolic acids	14755-02-3	2	3.94835e+06	C12621	ko00360,ko01100
Wagp008758	405.12	375.07	404.111	C20H20O9	[M+H]+	5,4'-Dihydroxy-3,6,7,3',5'-Pentamethoxyflavone*	Flavonoids	Flavones	-	2	3.89215e+06	-	-
Lmcp002933	287.14	209.11	286.132	C16H18N2O3	[M+H]+	Pilosine	Alkaloids	Alkaloids	13640-28-3	1	3.85259e+06	C10610	-
Zmcp102801	385.11	223.06	384.106	C17H20O10	[M+H]+	Saikochromoside A*	Others	Others	-	1	3.83261e+06	-	-
pmp001245	280.15	221.08	280.154	C15H22NO4+	[M]+	Feruloylcholine	Alkaloids	Phenolamine	85927-25-9	1	3.7994e+06	-	-
mws0254	156.077	110.071	155.07	C6H9N3O2	[M+H]+	L-Histidine	Amino acids and derivatives	Amino acids and derivatives	71-00-1	3	3.79403e+06	C00135	ko00340,ko00410,ko00470,ko00970,ko01100,ko01110,ko01230,ko02010
Lhqp101806	385.113	223.06	384.106	C17H20O10	[M+H]+	Eleutheroside B1*	Lignans and Coumarins	Coumarins	16845-16-2	1	3.79314e+06	-	-
Zbhp004510	465.14	303.09	464.132	C22H24O11	[M+H]+	Hesperetin-3'-O-glucoside*	Flavonoids	Flavanones	-	1	3.76494e+06	-	-
Wagp007659	277.11	205.05	276.1	C15H16O5	[M+H]+	8-(2,3-epoxy-1-hydroxy-3-methylbutyl)-7-methoxycoumarin	Lignans and Coumarins	Coumarins	-	1	3.7438e+06	-	-
pmp000573	447.129	285.076	446.121	C22H22O10	[M+H]+	Acacetin-7-O-galactoside*	Flavonoids	Flavones	-	1	3.7296e+06	-	-
MWS4414	145.05	57.03	144.042	C6H8O4	[M+H]+	trans-2-Butene-1,4-dicarboxylic Acid	Organic acids	Organic acids	4436-74-2	3	3.69562e+06	-	-
mws0248	243.06	110.02	244.07	C9H12N2O6	[M-H]-	Uridine	Nucleotides and derivatives	Nucleotides and derivatives	58-96-8	1	3.68086e+06	C00299	ko00240,ko01100,ko01232,ko02010
Lmsn003588	297.08	282.05	298.084	C17H14O5	[M-H]-	Pterocarpine	Flavonoids	Isoflavones	524-97-0	2	3.66973e+06	-	-
Hmcp002207	479.118	317.06	478.111	C22H22O12	[M+H]+	Isorhamnetin-7-O-glucoside (Brassicin)	Flavonoids	Flavonols	6743-96-0	3	3.6658e+06	-	-
Hmmp004965	463.124	301.07	462.116	C22H22O11	[M+H]+	Diosmetin-7-O-glucoside*	Flavonoids	Flavones	20126-59-4	1	3.64969e+06	-	-
mws1073	595.166	457.134	594.159	C27H30O15	[M+H]+	Apigenin-6,8-di-C-glucoside (Vicenin-2)	Flavonoids	Flavones	23666-13-9	1	3.59468e+06	C10195	-
MWSHY0079	419.13	257.08	418.126	C21H22O9	[M+H]+	Liquiritigenin-4'-O-Glucoside (Liquiritin)	Flavonoids	Flavanones	551-15-5	1	3.5925e+06	C16989	-
Zbsp004086	579.17	423.1	578.164	C27H30O14	[M+H]+	Apigenin-6-C-glucose-8-C-rhamnoside	Flavonoids	Flavones	-	1	3.57016e+06	-	-
Zjgp101302	487.34	317.21	486.334	C30H46O5	[M+H]+	glabric acid	Terpenoids	Triterpene	22327-86-2	2	3.56801e+06	C17764	-
Lmfn004235	359.077	161.024	360.084	C18H16O8	[M-H]-	Myricetin-3,7,3'-trimethyl ether	Flavonoids	Flavonols	-	3	3.55356e+06	-	-
Wagp009874	405.12	375.07	404.111	C20H20O9	[M+H]+	3',4'-Dihydroxy-5,6,7,8,5'-Pentamethoxyflavone*	Flavonoids	Flavones	-	3	3.51726e+06	-	-
Wbtp005510	315.09	315.08	314.079	C17H14O6	[M+H]+	Methyl 8-hydroxy-2-methoxy-6-methyl-9-oxoxanthene-1-carboxylate	Others	Xanthone	-	2	3.50774e+06	-	-
Zmbp006041	301.07	167.03	300.063	C16H12O6	[M+H]+	6-methyl luteolin	Flavonoids	Flavones	-	1	3.49772e+06	-	-
pmn001583	609.15	300.03	610.153	C27H30O16	[M-H]-	Quercetin-3-O-robinobioside	Flavonoids	Flavonols	52525-35-6	3	3.48448e+06	-	-
pmp001285	149.02	65.04	148.016	C8H4O3	[M+H]+	Phthalic anhydride	Phenolic acids	Phenolic acids	85-44-9	2	3.48422e+06	-	-
Lhkp101510	277.108	205.049	276.1	C15H16O5	[M+H]+	Hamaudol	Others	Chromone	735-46-6	3	3.45152e+06	C17483	-
Zmgp006231	283.06	225.05	282.053	C16H10O5	[M+H]+	pseudobaptigenin	Flavonoids	Isoflavones	90-29-9	2	3.41652e+06	C10522	ko00943,ko01110
MWSHY0053	271.06	137.02	270.053	C15H10O5	[M+H]+	3,7,4'-Trihydroxyflavone	Flavonoids	Flavones	2034-65-3	3	3.40089e+06	-	-
MWSmce108	273.07	137.022	272.068	C15H12O5	[M+H]+	Butein	Flavonoids	Chalcones	487-52-5	3	3.38614e+06	C08578	ko00941
MWS1888	255.089	93.0332	256.095	C12H16O6	[M-H]-	Phenyl-beta-D-glucoside	Phenolic acids	Phenolic acids	1464-44-4	3	3.38191e+06	C11611	-
Wtmn009649	383.11	383.11	384.121	C21H20O7	[M-H]-	5-hydroxy-7,9,10-trimethoxy-2,2-dimethyl-1,11-dioxatetracen-6-one	Flavonoids	Other Flavonoids	-	2	3.36799e+06	-	-
Jmzp009907	325.14	149.06	324.136	C20H20O4	[M+H]+	Licarin B*	Lignans and Coumarins	Lignans	51020-87-2	3	3.36749e+06	-	-
pme3400	447.13	285.07	446.121	C22H22O10	[M+H]+	Biochanin A-7-O-glucoside (Sissotrin)*	Flavonoids	Isoflavones	5928-26-7	1	3.36337e+06	C05376	ko00943
Hmgp002189	463.13	301.07	462.116	C22H22O11	[M+H]+	Hispidulin-7-O-glucoside(Homoplantaginin)*	Flavonoids	Flavones	17680-84-1	1	3.3348e+06	C17762	-
ML10180524	244.09	112.05	243.085	C9H13N3O5	[M+H]+	Cytarabine	Nucleotides and derivatives	Nucleotides and derivatives	147-94-4	2	3.32488e+06	C02961	-
Lmyn002435	415.161	253.072	416.168	C19H28O10	[M-H]-	Hydrangeifolin I	Phenolic acids	Phenolic acids	-	3	3.32275e+06	-	-
pmp000415	447.13	285.08	446.121	C22H22O10	[M+H]+	3'-Methoxydaidzin	Flavonoids	Isoflavones	200127-80-6	2	3.31655e+06	-	-
mws0232	377.15	243.09	376.138	C17H20N4O6	[M+H]+	Riboflavin (Vitamin B2)	Others	Vitamin	83-88-5	1	3.30444e+06	C00255	ko00740,ko01100,ko01110,ko01240,ko02010
MWSmce661	231.14	185.13	230.131	C15H18O2	[M+H]+	Atractylenolide I	Terpenoids	Sesquiterpenoids	73069-13-3	2	3.28961e+06	-	-
Ysjp000315	130.1	56.05	129.079	C6H11NO2	[M+H]+	Pipecolic acid	Alkaloids	Piperidine alkaloids	535-75-1	3	3.28675e+06	-	-
Lacp004926	433.11	271.06	432.105	C21H20O10	[M+H]+	3,8-Dihydroxy-1-methoxy-9,10-anthraquinone glucoside	Quinones	Anthraquinone	-	3	3.27068e+06	-	-
MWSslk116	325.14	149.03	324.136	C20H20O4	[M+H]+	Isobavachalcone*	Flavonoids	Chalcones	20784-50-3	3	3.24474e+06	C08648	-
Zmjp000624	168.06	150.05	167.058	C8H9NO3	[M+H]+	Pyridoxal	Others	Vitamin	66-72-8	3	3.22256e+06	C00250	ko00750,ko01100,ko01240
MWS1848	135.05	92.03	136.052	C8H8O2	[M-H]-	Phenyl acetate	Phenolic acids	Phenolic acids	122-79-2	2	3.21523e+06	C00548	-
Wcdp003364	231.11	158.1	230.106	C13H14N2O2	[M+H]+	1-Methyl-1,2,3,4-tetrahydro-β-carboline-3-carboxylic acid	Alkaloids	Alkaloids	-	1	3.14281e+06	-	-
Zjgp101436	823.4	453.34	822.404	C42H62O16	[M+H]+	glyuralsaponin G*	Terpenoids	Triterpene Saponin	-	1	3.14199e+06	-	-
Hmxp007703	375.14	211.06	374.137	C20H22O7	[M+H]+	5,7,8,3',4'-Pentamethoxyflavanone*	Flavonoids	Flavones	-	1	3.13361e+06	-	-
mws0341	131.07	85.07	132.079	C6H12O3	[M-H]-	2-Hydroxyisocaproic acid	Organic acids	Organic acids	20312-37-2	1	3.0952e+06	C03264	-
Zmyn004732	293.21	185.12	294.219	C18H30O3	[M-H]-	2R-hydroxy-9Z,12Z,15Z-octadecatrienoic acid	Lipids	Free fatty acids	-	2	3.08447e+06	C16342	ko00592
pmp000365	371.11	315.08	370.105	C20H18O7	[M+H]+	Uralenol	Flavonoids	Flavonols	139163-15-8	3	3.05918e+06	-	-
Zjgp101312	647.376	453.336	646.372	C36H54O10	[M+H]+	macedonic acid-GlcA	Terpenoids	Triterpene Saponin	-	3	3.0453e+06	-	-
pmp000113	389.12	359.08	388.116	C20H20O8	[M+H]+	5-Demethylnobiletin; 5-Hydroxy-6,7,8,3',4'-Pentamethoxyflavone*	Flavonoids	Flavones	2174-59-6	1	3.03717e+06	-	-
Lagp005559	503.16	299.09	502.147	C25H26O11	[M+H]+	8-Methoxy acetyl ononin*	Flavonoids	Isoflavones	-	1	3.03121e+06	-	-
mws0227	132.1	86.1	131.095	C6H13NO2	[M+H]+	L-Leucine*	Amino acids and derivatives	Amino acids and derivatives	61-90-5	3	3.0285e+06	C00123	ko00280,ko00290,ko00966,ko00970,ko01100,ko01110,ko01210,ko01230,ko02010
Wcdp000839	111.04	55.05	110.037	C6H6O2	[M+H]+	5-methylfurfural	Others	Others	620-02-0	2	2.99931e+06	-	-
mws0267	105.019	105.019	106.027	C3H6O4	[M-H]-	DL-Glyceric Acid	Organic acids	Organic acids	473-81-4	3	2.99238e+06	C00258	ko00030,ko00260,ko00561,ko00630,ko01100,ko01110,ko01200
MWS1840	102.128	58.0683	101.12	C6H15N	[M+H]+	Triethylamine	Alkaloids	Alkaloids	121-44-8	3	2.95819e+06	C14691	-
mws0179	367.1	190.9	368.111	C17H20O9	[M-H]-	Chlorogenic acid methyl ester	Phenolic acids	Phenolic acids	29708-87-0	3	2.95313e+06	-	-
MWS04559g	182.08	136.08	181.074	C9H11NO3	[M+H]+	3-Hydroxy-L-phenylalanine*	Amino acids and derivatives	Amino acids and derivatives	587-33-7	3	2.95211e+06	-	-
Zmbn004194	189.08	129.06	190.084	C8H14O5	[M-H]-	(R)-2-hydroxy-2-isobutylsuccinic acid	Others	Others	-	2	2.94661e+06	-	-
Lcsp001896	310.14	166.09	309.132	C14H19N3O5	[M+H]+	Ser-Gly-Phe	Amino acids and derivatives	Amino acids and derivatives	-	3	2.9398e+06	-	-
MWSHC2060	205.09	187.08	204.079	C12H12O3	[M+H]+	Senkyunolide B	Others	Lactones	93236-67-0	1	2.92758e+06	C09921	-
pmp000367	371.19	315.09	370.178	C22H26O5	[M+H]+	Iso-glyasperin D	Flavonoids	Other Flavonoids	-	3	2.92252e+06	-	-
Lmzp002365	465.14	303.09	464.132	C22H24O11	[M+H]+	Hesperetin-7-O-glucoside*	Flavonoids	Flavanones	31712-49-9	1	2.90919e+06	C16422	ko00941
Wayp001104	344.13	182.08	343.126	C15H21NO8	[M+H]+	N-(1-Deoxy-1-fructosyl)Tyrosine	Amino acids and derivatives	Amino acids and derivatives	-	3	2.89907e+06	-	-
Wagp007778	389.12	359.08	388.116	C20H20O8	[M+H]+	4'-Hydroxy-3,3',5,7,8-Pentamethoxyflavone	Flavonoids	Flavones	-	1	2.89808e+06	-	-
mws1587	132.102	86.0964	131.095	C6H13NO2	[M+H]+	L-Norleucine*	Amino acids and derivatives	Amino acids and derivatives	327-57-1	3	2.8904e+06	C01933	-
pmp001235	195.14	79.05	194.131	C12H18O2	[M+H]+	Cnidilide	Others	Lactones	-	1	2.88176e+06	-	-
MWS20151	271.06	153.02	270.053	C15H10O5	[M+H]+	Apigenin; 4',5,7-Trihydroxyflavone*	Flavonoids	Flavones	520-36-5	1	2.87606e+06	C01477	ko00941,ko00943,ko00944,ko01100,ko01110
Lazp004646	503.16	299.09	502.147	C25H26O11	[M+H]+	Acetyl Wistin*	Flavonoids	Isoflavones	-	1	2.85826e+06	-	-
Lssp210422	271.06	153.02	270.053	C15H10O5	[M+H]+	Genistein*	Flavonoids	Isoflavones	446-72-0	1	2.85049e+06	C06563	ko00943,ko01100,ko01110
pme3732	244.09	112.05	243.085	C9H13N3O5	[M+H]+	Cytidine	Nucleotides and derivatives	Nucleotides and derivatives	65-46-3	1	2.83614e+06	C00475	ko00240,ko01100,ko01232,ko02010
pme0282	165.02	77.04	166.027	C8H6O4	[M-H]-	Phthalic acid	Phenolic acids	Phenolic acids	88-99-3	1	2.81946e+06	C01606	ko01100,ko02010
MWSmce466	135.05	92.03	136.052	C8H8O2	[M-H]-	4-Hydroxyacetophenone	Others	Ketone compounds	99-93-4	1	2.81606e+06	C10700	ko01100
pme1605	593.151	285.039	594.159	C27H30O15	[M-H]-	Kaempferol-3-O-robinobioside(Biorobin)	Flavonoids	Flavonols	17297-56-2	3	2.79694e+06	-	-
Wagp008838	375.14	211.07	374.137	C20H22O7	[M+H]+	6'-Hydroxy-2,4,2',3',4'-Pentamethoxychalcone*	Flavonoids	Chalcones	-	1	2.77916e+06	-	-
mws0458	151.04	136.02	152.047	C8H8O3	[M-H]-	Vanillin; 4-Hydroxy-3-Methoxybenzaldehyde*	Others	Aldehyde compounds	121-33-5	2	2.75778e+06	C00755	ko00996,ko01100,ko01110
mws0258	132.102	86.0964	131.095	C6H13NO2	[M+H]+	L-Isoleucine*	Amino acids and derivatives	Amino acids and derivatives	73-32-5	3	2.74822e+06	C00407	ko00280,ko00290,ko00460,ko00960,ko00966,ko00970,ko01100,ko01110,ko01210,ko01230,ko02010
Zblp005539	273.12	137.06	272.105	C16H16O4	[M+H]+	4,4'-Dihydroxy-2-methoxydihydrochalcone*	Flavonoids	Chalcones	-	3	2.71967e+06	-	-
mws0250	182.08	136.08	181.074	C9H11NO3	[M+H]+	L-Tyrosine*	Amino acids and derivatives	Amino acids and derivatives	60-18-4	3	2.71098e+06	C00082	ko00130,ko00261,ko00350,ko00360,ko00400,ko00460,ko00730,ko00940,ko00950,ko00965,ko00966,ko00970,ko00999,ko01100,ko01110,ko01210,ko01230,ko01240
Lmgn001670	137.03	108.02	138.032	C7H6O3	[M-H]-	Salicylic acid	Phenolic acids	Phenolic acids	69-72-7	1	2.70279e+06	C00805	ko00996,ko01100,ko01110,ko04075
MWS04555g	132.102	86.0975	131.095	C6H13NO2	[M+H]+	D-Allo-Isoleucine*	Amino acids and derivatives	Amino acids and derivatives	1509-35-9	3	2.67626e+06	-	-
Lmfp000418	342.14	162.07	341.132	C12H23NO10	[M+H]+	α-D-glucosyl-(1→1')-3'-amino-3'-deoxy-β-D-glucoside	Others	Saccharides	-	1	2.67525e+06	-	-
Wagp010678	389.12	359.08	388.116	C20H20O8	[M+H]+	5-Hydroxy-3,3',4',5',7-Pentamethoxyflavone*	Flavonoids	Flavones	5084-19-5	1	2.66819e+06	-	-
pmb0889	279.232	95.0855	278.225	C18H30O2	[M+H]+	Punicic acid (9Z,11E,13Z-octadecatrienoic acid)	Lipids	Free fatty acids	544-72-9	3	2.66552e+06	C08364	-
mws0255	112.05	95.0239	111.043	C4H5N3O	[M+H]+	Cytosine	Nucleotides and derivatives	Nucleotides and derivatives	71-30-7	3	2.66392e+06	C00380	ko00240,ko01100,ko01232
mws0028	167.03	108.02	168.042	C8H8O4	[M-H]-	Vanillic acid	Phenolic acids	Phenolic acids	121-34-6	1	2.63124e+06	C06672	-
Hmmp001541	298.113	136.06	297.1	C17H15NO4	[M+H]+	(E)-3-(3',5'-Dimethoxy-4'-hydroxy-benzylidene')-2-indolinone	Alkaloids	Plumerane	-	3	2.6253e+06	-	-
pmp000378	407.19	351.12	406.178	C25H26O5	[M+H]+	Gancaonin Q	Flavonoids	Flavones	134958-52-4	1	2.61604e+06	-	-
Lcdp000598	221.08	177.05	220.074	C12H12O4	[M+H]+	Lanceolune B	Others	Others	1363158-23-9	1	2.60413e+06	-	-
Lcsn002137	261.01	181.05	262.015	C9H10O7S	[M-H]-	Homovanillic acid sulfate	Organic acids	Organic acids	38339-06-9	2	2.60384e+06	-	-
Hajp007261	389.12	359.08	388.116	C20H20O8	[M+H]+	4'-hydroxy-5,7,3',5'-pentamethoxyfavone	Flavonoids	Flavones	-	2	2.60178e+06	-	-
MWS1787	94.0651	53.0383	93.0578	C6H7N	[M+H]+	2-Picoline; 2-Methylpyridine	Alkaloids	Pyridine alkaloids	109-06-8	3	2.59281e+06	C14447	-
MWS201419	204.134	84.0816	203.127	C8H17N3O3	[M+H]+	Lys-Gly	Amino acids and derivatives	Amino acids and derivatives	7563-03-3	3	2.5877e+06	-	-
Hmqn003054	329.23	311.22	330.241	C18H34O5	[M-H]-	9,10,11-Trihydroxy-12-octadecenoic acid	Lipids	Free fatty acids	61911-67-9	2	2.58054e+06	-	-
Zbsn007580	345.06	330.04	346.069	C17H14O8	[M-H]-	Syringetin	Flavonoids	Flavonols	4423-37-4	3	2.56309e+06	C11620	ko00944,ko01110
Zbdp010668	407.19	339.12	406.178	C25H26O5	[M+H]+	Lupinifolin	Flavonoids	Other Flavonoids	55890-27-2	2	2.56019e+06	-	-
Hmlp006326	273.11	137.06	272.105	C16H16O4	[M+H]+	2',4'-dihydroxy-4-methoxydihydrochalcone*	Flavonoids	Chalcones	-	3	2.54827e+06	-	-
Zmjp009119	375.11	345.06	374.1	C19H18O8	[M+H]+	Chrysosplenetin (5,4'-Dihydroxy-3,6,7,3'-tetramethoxyflavone)*	Flavonoids	Flavones	603-56-5	3	2.54643e+06	C10030	-
pme0257	111.02	67.0302	112.027	C4H4N2O2	[M-H]-	Uracil	Nucleotides and derivatives	Nucleotides and derivatives	66-22-8	1	2.48605e+06	C00106	ko00240,ko00410,ko00770,ko01100,ko01232
Lcsp001671	192.06	146.06	191.058	C10H9NO3	[M+H]+	2-oxindole-3-acetic acid	Alkaloids	Plumerane	2971-31-5	3	2.46537e+06	C22202	ko00380
Lmbn005369	295.23	195.14	296.235	C18H32O3	[M-H]-	13(S)-HODE;13(S)-Hydroxyoctadeca-9Z,11E-dienoic acid*	Lipids	Free fatty acids	10219-69-9	1	2.46509e+06	C14762	ko00591
mws0214	181.07	71.01	182.079	C6H14O6	[M-H]-	D-Sorbitol	Others	Saccharides	50-70-4	1	2.44248e+06	C00794	ko00051,ko00052,ko01100,ko02010
pmp000375	391.19	335.13	390.183	C25H26O4	[M+H]+	Isolicoflavone B	Flavonoids	Other Flavonoids	-	3	2.44161e+06	-	-
mws0041	271.06	123.008	270.053	C15H10O5	[M+H]+	Baicalein	Flavonoids	Flavones	491-67-8	3	2.43792e+06	C10023	-
MWS201444	204.097	84.0448	203.091	C7H13N3O4	[M+H]+	Gln-Gly	Amino acids and derivatives	Amino acids and derivatives	2650-65-9	3	2.43494e+06	-	-
Cmsp007228	303.09	167.03	302.079	C16H14O6	[M+H]+	7-O-Methyleriodictyol	Flavonoids	Flavanols	51857-11-5	3	2.41367e+06	-	-
Rfmb091	295.23	195.14	296.235	C18H32O3	[M-H]-	9S-Hydroxy-10E,12Z-octadecadienoic acid*	Lipids	Free fatty acids	15514-85-9	1	2.40904e+06	C14767	ko00591
pmp000579	463.12	301.07	462.116	C22H22O11	[M+H]+	Diosmetin-7-O-galactoside*	Flavonoids	Flavones	-	1	2.40896e+06	-	-
pme0500	503.16	323.1	504.169	C18H32O16	[M-H]-	D-Melezitose	Others	Saccharides	597-12-6	1	2.39506e+06	C08243	-
pmb0865	518.32	184.07	517.317	C26H48NO7P	[M+H]+	LysoPC 18:3(2n isomer)	Lipids	LPC	-	1	2.3659e+06	-	-
MWSHC20163	255.24	255.24	256.24	C16H32O2	[M-H]-	Cetostearic acid	Lipids	Free fatty acids	-	3	2.3515e+06	-	-
Zmhn001420	165.02	121.03	166.027	C8H6O4	[M-H]-	5,7-Dihydroxy-1(3H)-isobenzofuranone*	Phenolic acids	Phenolic acids	27979-58-4	1	2.34552e+06	-	-
Zbnp004766	509.13	347.07	508.122	C23H24O13	[M+H]+	Limocitrin-7-O-glucoside*	Flavonoids	Flavonols	-	1	2.34326e+06	-	-
MWSmce204	336.12	320.09	336.123	C20H18NO4+	[M]+	Epiberberine	Alkaloids	Isoquinoline alkaloids	6873-09-2	2	2.32237e+06	-	-
mws1584	515.12	191.03	516.127	C25H24O12	[M-H]-	1,3-O-Dicaffeoylquinic Acid (Cynarin)	Phenolic acids	Phenolic acids	30964-13-7	1	2.30729e+06	C10445	-
pme2237	181.072	101.024	182.079	C6H14O6	[M-H]-	Dulcitol*	Others	Saccharides	608-66-2	1	2.2978e+06	C01697	ko00052,ko01100
Satp006989	251.09	191.03	250.084	C13H14O5	[M+H]+	5-hydroxy-7-(1',2'-dihydroxypropyl)-2-methyl-chromone	Flavonoids	Other Flavonoids	-	3	2.28398e+06	-	-
Zbsp008132	489.14	285.08	488.132	C24H24O11	[M+H]+	Acacetin-7-O-(6''-O-acetyl)glucoside*	Flavonoids	Flavones	-	1	2.27025e+06	-	-
Lmbn007891	313.24	183.14	314.246	C18H34O4	[M-H]-	Hydroxy ricinoleic acid	Lipids	Free fatty acids	-	2	2.26663e+06	-	-
pmp001089	487.196	161.1	486.189	C26H30O9	[M+H]+	Rutaevin	Terpenoids	Terpene	33237-37-5	3	2.26637e+06	C08779	-
mws0219	132.03	88.0404	133.037	C4H7NO4	[M-H]-	L-Aspartic Acid*	Amino acids and derivatives	Amino acids and derivatives	56-84-8	1	2.25028e+06	C00049	ko00220,ko00250,ko00260,ko00261,ko00270,ko00300,ko00340,ko00410,ko00460,ko00470,ko00710,ko00760,ko00770,ko00970,ko00999,ko01100,ko01110,ko01200,ko01210,ko01230,ko01240,ko02010
MWStz147	168.1	135.07	167.095	C9H13NO2	[M+H]+	Synephrine; 4-[1-Hydroxy-2-(methylamino)ethyl]phenol	Alkaloids	Phenolamine	94-07-5	1	2.24687e+06	C04548	-
mws1060	267.074	135.031	268.081	C10H12N4O5	[M-H]-	9-(Arabinosyl)hypoxanthine	Nucleotides and derivatives	Nucleotides and derivatives	7013-16-3	3	2.23808e+06	-	-
mws1589	503.16	179.06	504.169	C18H32O16	[M-H]-	D-Panose*	Others	Saccharides	33401-87-5	1	2.23308e+06	C00713	-
Wbkp005691	271.11	225.1	270.1	C15H14N2O3	[M+H]+	3-(4-methoxy-9H-pyrido[3,4-b]indol-1-yl)propanoic acid	Alkaloids	Alkaloids	-	3	2.22742e+06	-	-
pme0021	166.086	120.081	165.079	C9H11NO2	[M+H]+	L-Phenylalanine	Amino acids and derivatives	Amino acids and derivatives	63-91-2	3	2.22722e+06	C00079	ko00360,ko00400,ko00460,ko00470,ko00940,ko00960,ko00966,ko00970,ko00996,ko00999,ko01100,ko01110,ko01210,ko01230,ko02010
mws0260	175.12	116.07	174.112	C6H14N4O2	[M+H]+	L-Arginine	Amino acids and derivatives	Amino acids and derivatives	74-79-3	1	2.19847e+06	C00062	ko00220,ko00261,ko00330,ko00470,ko00970,ko01100,ko01110,ko01230,ko02010
Hmmp007513	375.11	345.06	374.1	C19H18O8	[M+H]+	5,7-Dihydroxy-6,3',4',5'-tetramethoxyflavone (Arteanoflavone)*	Flavonoids	Flavones	68710-17-8	3	2.17577e+06	-	-
MWSmce300	128.1	84.08	127.1	C7H13NO	[M+H]+	Nortropine	Alkaloids	Tropan alkaloids	538-09-0	3	2.16129e+06	-	-
Wafn011571	295.23	195.14	296.235	C18H32O3	[M-H]-	alpha-Hydroxylinoleic acid*	Lipids	Free fatty acids	57818-44-7	1	2.16081e+06	-	-
pme0243	131.035	87.0452	132.042	C5H8O4	[M-H]-	Glutaric acid*	Organic acids	Organic acids	110-94-1	3	2.15432e+06	C00489	ko00071,ko00310,ko01100
Wagp009413	375.11	345.06	374.1	C19H18O8	[M+H]+	5,7-Dihydroxy-3,4',6,8-tetramethoxyflavone*	Flavonoids	Flavones	50461-86-4	3	2.12231e+06	-	-
MWSslk102	155.012	119.036	154.005	C5H3ClN4	[M+H]+	6-Chloropurine	Nucleotides and derivatives	Nucleotides and derivatives	87-42-3	3	2.12125e+06	-	-
pmp000382	409.2	353.14	408.194	C25H28O5	[M+H]+	Iso-glycyrdione A	Flavonoids	Other Flavonoids	-	1	2.1198e+06	-	-
MWSmce091	336.12	321.1	336.123	C20H18NO4+	[M]+	Berberine	Alkaloids	Isoquinoline alkaloids	2086-83-1	3	2.11883e+06	C00757	ko00950,ko01110
MWS2040	94.9808	79.9609	95.9881	CH4O3S	[M-H]-	Methanesulfonic acid	Organic acids	Organic acids	75-75-2	3	2.08396e+06	C11145	ko00920,ko01100
mws0024	169.01	125.02	170.022	C7H6O5	[M-H]-	Gallic acid	Phenolic acids	Phenolic acids	149-91-7	3	2.08039e+06	C01424	ko00999
Zbqn003921	250.07	88.04	251.079	C12H13NO5	[M-H]-	N-carboxy-N-(2-oxo-2-phenylethyl)-L-alanine	Amino acids and derivatives	Amino acids and derivatives	-	1	2.07742e+06	-	-
Rfmb087	311.223	293.213	312.23	C18H32O4	[M-H]-	9-Hydroxy-13-oxo-10-octadecenoic Acid	Lipids	Free fatty acids	-	3	2.07593e+06	-	-
pmp000509	127.04	109.03	126.032	C6H6O3	[M+H]+	Maltol	Others	Ketone compounds	118-71-8	3	2.06668e+06	C11918	ko00523,ko01110
HJN090	433.11	271.06	434.121	C21H22O10	[M-H]-	Butin-7-O-glucoside*	Flavonoids	Flavanones	-	2	2.01836e+06	-	-
zjgp122326	286.09	124.04	285.085	C12H15NO7	[M+H]+	Pyridine-4-formyl-O-β-D-glucopyranoside	Others	Others	-	3	2.01623e+06	-	-
mws0473	131.035	87.0452	132.042	C5H8O4	[M-H]-	2-Methylsuccinic acid*	Organic acids	Organic acids	498-21-5	3	2.01366e+06	-	-
mws0609	344.04	150.043	345.047	C10H12N5O7P	[M-H]-	Guanosine 3',5'-cyclic monophosphate	Nucleotides and derivatives	Nucleotides and derivatives	7665-99-8	3	2.00958e+06	C00942	ko00230,ko01100
MWSHY0131	489.14	285.08	488.132	C24H24O11	[M+H]+	6''-O-Acetylglycitin	Flavonoids	Isoflavones	134859-96-4	3	2.0077e+06	-	-
mws1639	223.06	190.03	222.053	C11H10O5	[M+H]+	Isofraxidin	Lignans and Coumarins	Coumarins	486-21-5	1	2.0003e+06	C17480	-
Wmzn002116	515.12	353.09	516.127	C25H24O12	[M-H]-	3,5-Dicaffeoylquinic acid	Phenolic acids	Phenolic acids	-	1	1.9868e+06	-	-
HJN051	623.16	315.05	624.169	C28H32O16	[M-H]-	Tamarixetin-3-O-rutinoside	Flavonoids	Flavonols	-	3	1.97568e+06	-	-
Zjgp101443	645.36	451.32	644.356	C36H52O10	[M+H]+	yunganoside E3	Terpenoids	Triterpene Saponin	-	2	1.97505e+06	-	-
MWSmce118	127.05	81.04	126.043	C5H6N2O2	[M+H]+	Imidazole-4-Acetic Acid	Alkaloids	Alkaloids	645-65-8	3	1.97401e+06	C02835	ko00340,ko01100
pme0137	187.072	125.072	188.08	C7H12N2O4	[M-H]-	N-Acetyl-L-Glutamine	Amino acids and derivatives	Amino acids and derivatives	2490-97-3	3	1.96188e+06	-	-
Zbmp011550	393.21	149.02	392.199	C25H28O4	[M+H]+	Xanthoangelol	Flavonoids	Chalcones	62949-76-2	1	1.95352e+06	-	-
MWSmce584	138.091	77.0386	137.084	C8H11NO	[M+H]+	L-Tyramine	Alkaloids	Alkaloids	51-67-2	3	1.91479e+06	C00483	ko00350,ko00950,ko01100,ko01110,ko01240
pme2601	89.0244	59.0139	90.0317	C3H6O3	[M-H]-	3-Hydroxypropanoic acid	Organic acids	Organic acids	503-66-2	3	1.90896e+06	C01013	ko00240,ko00410,ko00640,ko01100,ko01200
pme2165	155.01	111.02	156.017	C5H4N2O4	[M-H]-	Orotic acid (Vitamin B13)	Others	Vitamin	65-86-1	3	1.90565e+06	C00295	ko00240,ko01100,ko01240
mws4076	469.33	425.34	470.34	C30H46O4	[M-H]-	3-Hydroxy-11-oxoolean-12-en-30-oic acid (18α-Glycyrrhetinic acid)	Terpenoids	Triterpene	1449-05-4	2	1.89949e+06	-	-
Waln000646	357.08	195.05	358.09	C15H18O10	[M-H]-	1-O-Caffeoyl Galactonic Acid	Phenolic acids	Phenolic acids	-	3	1.88805e+06	-	-
mws0668	283.07	151.03	284.076	C10H12N4O6	[M-H]-	Xanthosine	Nucleotides and derivatives	Nucleotides and derivatives	146-80-5	3	1884406	C01762	ko00230,ko00232,ko01100,ko01110,ko01232,ko02010
Lmbn001930	121.03	77.04	122.037	C7H6O2	[M-H]-	2-Hydroxybenzaldehyde (Salicylaldehyde)	Phenolic acids	Phenolic acids	90-02-8	2	1.86839e+06	C06202	ko01100
MWS1983	343.125	89.0254	344.132	C12H24O11	[M-H]-	Maltitol	Others	Saccharides	585-88-6	3	1.8625e+06	-	-
mws4074	325.143	149.023	324.136	C20H20O4	[M+H]+	Glabranine	Flavonoids	Flavanones	41983-91-9	3	1.84153e+06	-	-
Lakn002075	431.12	137.02	432.127	C18H24O12	[M-H]-	4-Hydroxybenzoic acid glucosyl xyloside	Phenolic acids	Phenolic acids	-	1	1.81235e+06	-	-
mws0467	165.06	119.05	166.063	C9H10O3	[M-H]-	3-(4-Hydroxyphenyl)-propionic acid*	Phenolic acids	Phenolic acids	501-97-3	1	1.79729e+06	C01744	-
Lmdn008257	205.09	161.1	206.094	C12H14O3	[M-H]-	Senkyunolide F	Others	Lactones	94530-84-4	1	1.75812e+06	-	-
Lmlp006248	207.064	151.074	206.058	C11H10O4	[M+H]+	Lanceolune A	Others	Others	1363158-22-8	3	1.75523e+06	-	-
Wcop004851	177.05	117.03	176.047	C10H8O3	[M+H]+	5,6-dimethyl-2-benzofuran-1,3-dione	Terpenoids	Sesquiterpenoids	5999-20-2	1	1.74902e+06	-	-
Smnp005251	257.08	239.07	256.074	C15H12O4	[M+H]+	furoaloesone	Others	Aldehyde compounds	-	3	1.74382e+06	-	-
Lazp005201	489.14	285.08	488.132	C24H24O11	[M+H]+	Acetyl Sissotrin*	Flavonoids	Isoflavones	-	1	1.72779e+06	-	-
pme1173	137.046	110.035	136.038	C5H4N4O	[M+H]+	Allopurinol	Nucleotides and derivatives	Nucleotides and derivatives	315-30-0	3	1.72217e+06	-	-
pmp000439	453.34	435.33	452.329	C30H44O3	[M+H]+	3-Hydroxyurs-5(6),12,18(19)-trien-28-oic acid (Uncargenin B)	Terpenoids	Triterpene	-	3	1.71849e+06	-	-
Lamp008400	303.12	123.04	302.115	C17H18O5	[M+H]+	8-Methoxyvestitol	Flavonoids	Other Flavonoids	-	1	1.71665e+06	-	-
Zbmp008460	355.155	217.087	354.147	C21H22O5	[M+H]+	Xanthoangelol H	Flavonoids	Chalcones	-	3	1.71045e+06	-	-
MWSHY0121	463.087	287.061	462.08	C21H18O12	[M+H]+	Luteolin-7-O-glucuronide	Flavonoids	Flavones	29741-10-4	3	1.7065e+06	C03515	ko00944
pmb2826	147.03	87.01	148.037	C5H8O5	[M-H]-	L-Citramalic acid	Organic acids	Organic acids	6236-09-5	1	1.69312e+06	C02614	ko00660,ko01100
mws4102	365.1	350.08	366.11	C21H18O6	[M-H]-	Isoglycyrol	Lignans and Coumarins	Coumarins	23013-86-7	2	1.69056e+06	-	-
Wayn000421	276.11	114.06	277.116	C11H19NO7	[M-H]-	N-(1-Deoxy-1-fructosyl)Proline	Amino acids and derivatives	Amino acids and derivatives	-	2	1.68517e+06	-	-
Lmqn000432	333.06	333.06	334.067	C9H19O11P	[M-H]-	1-(sn-Glycero-3-phospho)-1D-myo-inositol	Others	Saccharides	-	2	1.67905e+06	-	-
Zmpn000199	209.03	85.03	210.038	C6H10O8	[M-H]-	D-Galactaric acid	Others	Saccharides	526-99-8	2	1.67399e+06	C00879	ko00053,ko01100
pmp000350	337.11	281.08	336.1	C20H16O5	[M+H]+	Glabrone	Flavonoids	Isoflavones	60008-02-8	1	1.66685e+06	-	-
Lmmp002013	267.17	179.07	266.163	C14H22N2O3	[M+H]+	Dihydroferuloylputrescine	Alkaloids	Phenolamine	-	3	1.65658e+06	-	-
Wafn002874	515.14	323.08	516.148	C22H28O14	[M-H]-	4-O-(4'-O-alpha-D-Glucopyranosyl)caffeoylquinic acid	Phenolic acids	Phenolic acids	1401352-62-2	2	1.65085e+06	-	-
MWSHY0013	255.065	181.064	254.058	C15H10O4	[M+H]+	3,4'-Dihydroxyflavone	Flavonoids	Flavones	14919-49-4	3	1.62989e+06	-	-
Lcsn000415	267.07	59.01	268.079	C9H16O9	[M-H]-	Keto-Deoxy-Nonulonic acid	Organic acids	Organic acids	153666-19-4	1	1.62254e+06	C20934	ko00520,ko01100,ko01250
ZbWp000360	266.12	116.07	265.116	C10H19NO7	[M+H]+	N-(1-deoxy-1-xylosyl)valine	Amino acids and derivatives	Amino acids and derivatives	-	1	1.61319e+06	-	-
MWSmce360	342.168	192.112	342.17	C20H24NO4+	[M]+	Phellodendrine	Alkaloids	Isoquinoline alkaloids	6873-13-8	3	1.60265e+06	C17046	-
pmb3002	607.167	299.056	608.174	C28H32O15	[M-H]-	Chrysoeriol-7-O-rutinoside	Flavonoids	Flavones	-	3	1.60238e+06	-	-
pme3250	285.08	229.09	284.068	C16H12O5	[M+H]+	Biochanin A	Flavonoids	Isoflavones	491-80-5	2	1.58828e+06	C00814	ko00943,ko01100,ko01110
MWS20633g	262.048	216.043	261.04	C9H12NO6P	[M+H]+	O-phosphate-L-tyrosine	Amino acids and derivatives	Amino acids and derivatives	21820-51-9	3	1.58265e+06	C06501	-
MWSHY0069	301.07	286.05	300.063	C16H12O6	[M+H]+	Hispidulin (5,7,4'-Trihydroxy-6-methoxyflavone)*	Flavonoids	Flavones	1447-88-7	1	1.57624e+06	C10058	-
Zbfn007626	504.31	279.23	505.317	C25H48NO7P	[M-H]-	1-Linoleoyl-2-Lysophosphatidic Acid Monobutylamine Ester	Lipids	Glycerol ester	-	3	1.56928e+06	-	-
mws1178	271.1	135.05	272.105	C16H16O4	[M-H]-	Vestitol	Flavonoids	Other Flavonoids	35878-41-2	1	1.5623e+06	C16225	ko00943,ko01110
MWS3036	147.03	85.03	148.037	C5H8O5	[M-H]-	3-Hydroxyglutaric acid*	Organic acids	Organic acids	638-18-6	2	1.55748e+06	-	-
MWSmce504	307.12	235.06	306.11	C16H18O6	[M+H]+	Cimifugin	Others	Chromone	37921-38-3	1	1.5484e+06	C09000	-
mws0376	115	71.01	116.011	C4H4O4	[M-H]-	Fumaric acid*	Organic acids	Organic acids	110-17-8	1	1.548e+06	C00122	ko00020,ko00190,ko00220,ko00250,ko00350,ko00360,ko00620,ko00650,ko00760,ko01100,ko01110,ko01200
pme0170	217.13	158.081	216.122	C8H16N4O3	[M+H]+	N-Acetyl-L-Arginine	Amino acids and derivatives	Amino acids and derivatives	155-84-0	3	1.54048e+06	-	-
pmp000372	385.13	329.07	384.121	C21H20O7	[M+H]+	Kanzonol N	Flavonoids	Other Flavonoids	156250-71-4	3	1.53503e+06	-	-
mws0072	433.11	271.06	432.106	C21H20O10	[M+H]+	Apigenin-5-O-glucoside	Flavonoids	Flavones	28757-27-9	2	1.53159e+06	-	-
Wccp001401	212.09	194.08	211.084	C10H13NO4	[M+H]+	4-[2-formyl-5-(hydroxymethyl)pyrrol-1-yl]butanoic acid	Alkaloids	Alkaloids	-	3	1.51736e+06	-	-
pmn001691	327.22	291.2	328.225	C18H32O5	[M-H]-	9,12,13-Trihydroxy-10,15-octadecadienoic acid	Lipids	Free fatty acids	-	1	1.5118e+06	-	-
NK10251888	203.15	70.0653	202.143	C8H18N4O2	[M+H]+	NG,NG-Dimethyl-L-arginine*	Amino acids and derivatives	Amino acids and derivatives	30315-93-6	3	1.48584e+06	C03626	-
Sacn003282	403.12	241.07	404.132	C17H24O11	[M-H]-	10-hydroxymajoroside	Phenolic acids	Phenolic acids	-	3	1.48521e+06	-	-
MWSmce040	153.05	65.0376	152.047	C8H8O3	[M+H]+	Isovanillin	Others	Aldehyde compounds	621-59-0	3	1.47322e+06	-	-
pmb3074	337.09	191.06	338.1	C16H18O8	[M-H]-	5-O-p-Coumaroylquinic acid*	Phenolic acids	Phenolic acids	1899-30-5	1	1.46762e+06	C12208	ko00940,ko00941,ko00945,ko01110
Zjgp101305	823.41	453.34	822.404	C42H62O16	[M+H]+	licoricesaponin H2*	Terpenoids	Triterpene Saponin	-	1	1.4642e+06	-	-
mws2623	281.249	281.25	282.256	C18H34O2	[M-H]-	11-Octadecanoic acid(Vaccenic acid)	Lipids	Free fatty acids	506-17-2	3	1.46087e+06	C21944	-
mws1179	433.11	271.07	434.121	C21H22O10	[M-H]-	Naringenin-7-O-glucoside (Prunin)*	Flavonoids	Flavanones	529-55-5	1	1.46079e+06	C09099	ko00941
Labn004481	459.11	153.02	460.122	C19H24O13	[M-H]-	Gentisic acid-[6''-(3-hydroxy-3-methylglutaryl)]-glucoside	Phenolic acids	Phenolic acids	-	3	1.44771e+06	-	-
ML10171848	147.03	85.03	148.037	C5H8O5	[M-H]-	D-Arabinono-1,4-lactone*	Others	Saccharides	2782-09-4	2	1.44741e+06	C00652	ko00053,ko01100
Cmsp008121	287.09	167.03	286.084	C16H14O5	[M+H]+	7-O-Methylnaringenin*	Flavonoids	Flavanones	-	2	1.44113e+06	-	-
MWSslk183	255.07	181.07	254.058	C15H10O4	[M+H]+	7,8-Dihydroxy-4-phenylcoumarin	Lignans and Coumarins	Coumarins	842-01-3	3	1.42822e+06	-	-
WaYn000716	515.12	341.11	516.133	C18H28O17	[M-H]-	Citric Acid diglucoside	Organic acids	Organic acids	-	3	1.42117e+06	-	-
Lmbn005287	311.22	249.22	312.23	C18H32O4	[M-H]-	7S,8S-DiHODE; (9Z,12Z)-(7S,8S)-Dihydroxyoctadeca-9,12-dienoic acid*	Lipids	Free fatty acids	143288-65-7	2	1.41761e+06	C07354	ko00591
MWS5164	203.15	70.0653	202.143	C8H18N4O2	[M+H]+	N,N'-Dimethylarginine;SDMA*	Amino acids and derivatives	Amino acids and derivatives	30344-00-4	3	1.40322e+06	-	-
MWS80007	311.22	249.22	312.23	C18H32O4	[M-H]-	13-Hydroperoxy-9Z,11E-octadecadienoic acid*	Lipids	Free fatty acids	23017-93-8	2	1.39222e+06	-	-
mws0906	341.124	179.071	342.132	C16H22O8	[M-H]-	Coniferin	Phenolic acids	Phenolic acids	531-29-3	3	1.38931e+06	C00761	ko00940,ko01110
Hajp007218	301.07	286.05	300.063	C16H12O6	[M+H]+	5,7,3',5'-tetrahydroxy-6-methylfavanone*	Flavonoids	Flavones	-	1	1.38312e+06	-	-
Lasp007770	341.14	165.02	340.13	C20H20O5	[M+H]+	Sophoraflavanone B	Flavonoids	Flavanones	53846-50-7	3	1.37417e+06	C18023	-
mws0847	150.077	133.051	149.07	C6H7N5	[M+H]+	1-Methyladenine	Nucleotides and derivatives	Nucleotides and derivatives	5142-22-3	3	1.35644e+06	C02216	-
MWSslk132	285.21	223.21	286.214	C16H30O4	[M-H]-	Hexadecanedioic acid	Lipids	Free fatty acids	505-54-4	1	1.35323e+06	C19615	ko00073,ko01100
MWSHY0089	287.091	167.035	286.084	C16H14O5	[M+H]+	5,4'-Dihydroxy-7-methoxyflavanone (Sakuranetin)*	Flavonoids	Flavanones	2957-21-3	2	1.35186e+06	C09833	ko00941,ko01110
mws0103	146.06	91.05	145.053	C9H7NO	[M+H]+	Indole-3-carboxaldehyde	Alkaloids	Plumerane	487-89-8	1	1.34653e+06	C08493	-
MWS201405	319.141	110.072	318.133	C15H18N4O4	[M+H]+	His-Tyr	Amino acids and derivatives	Amino acids and derivatives	35979-00-1	3	1.34633e+06	-	-
Lmqn006260	301.04	151	302.043	C15H10O7	[M-H]-	2',3',4',5,7-Pentahydroxyflavone*	Flavonoids	Flavones	-	1	1.33602e+06	-	-
Lmbn001181	531.14	531.13	532.143	C22H28O15	[M-H]-	Fraxetin-7,8-di-O-glucoside	Lignans and Coumarins	Coumarins	-	3	1.32253e+06	-	-
Zmzp006646	317.07	302.04	316.058	C16H12O7	[M+H]+	Capillarisin	Others	Chromone	56365-38-9	2	1.32035e+06	C08999	-
pmp000344	271.06	243.06	270.053	C15H10O5	[M+H]+	3',4',7-Trihydroxyflavone	Flavonoids	Flavones	2150-11-0	1	1.31119e+06	-	-
zjmp120216	471.34	435.33	470.34	C30H46O4	[M+H]+	11-Hydroxy-3-oxours-12-en-28-oic acid	Terpenoids	Triterpene	-	3	1.31118e+06	-	-
mws0943	151.05	71.01	152.059	C7H8N2O2	[M-H]-	1,4-Dihydro-1-Methyl-4-oxo-3-pyridinecarboxamide	Alkaloids	Pyridine alkaloids	769-49-3	1	1.30806e+06	C05843	ko00760,ko01100
mws0058	299.06	284.03	300.063	C16H12O6	[M-H]-	Diosmetin (5,7,3'-Trihydroxy-4'-methoxyflavone)*	Flavonoids	Flavones	520-34-3	1	1.30667e+06	C10038	-
MWSHY0116	611.2	303.09	610.19	C28H34O15	[M+H]+	Hesperetin-7-O-rutinoside (Hesperidin)*	Flavonoids	Flavanones	520-26-3	1	1.30542e+06	C09755	-
Zbdp007825	345.1	315.05	344.09	C18H16O7	[M+H]+	5,4'-Dihydroxy-7,2',5'-trimethoxyisoflavone (Derrugenin)	Flavonoids	Isoflavones	73428-16-7	3	1304163	-	-
MWS3017	141.02	69.03	142.027	C6H6O4	[M-H]-	5-Hydroxymethyl-2-furancarboxylic acid	Organic acids	Organic acids	6338-41-6	2	1.29969e+06	-	-
Lmbn000216	147.03	57.0344	148.037	C5H8O5	[M-H]-	3-Methylmalic acid*	Organic acids	Organic acids	152204-30-3	1	1.29871e+06	C06032	ko00290,ko00660,ko01100,ko01210,ko01230
Zmhn003257	299.06	284.04	300.063	C16H12O6	[M-H]-	5,7,2'-Trihydroxy-8-methoxyflavone*	Flavonoids	Flavones	-	1	1.29007e+06	-	-
MWSHC20158	127.04	53.04	126.032	C6H6O3	[M+H]+	5-Methoxyfurfural*	Others	Aldehyde compounds	21300-07-2	1	1.28651e+06	-	-
pmp001270	494.324	184.073	493.317	C24H48NO7P	[M+H]+	LysoPC 16:1*	Lipids	LPC	76790-27-7	3	1.28007e+06	-	-
MWSHC2049	375.15	211.07	374.137	C20H22O7	[M+H]+	2'-Hydroxy-3',4',6',3,4-pentamethoxychalcone	Flavonoids	Chalcones	63878-51-3	3	1.27696e+06	-	-
MWS5173	112.05	70.0284	111.043	C4H5N3O	[M+H]+	Isocytosine	Nucleotides and derivatives	Nucleotides and derivatives	108-53-2	3	1.27471e+06	-	-
pmb0789	332.134	152.072	331.127	C14H21NO8	[M+H]+	Pyridoxine-5'-O-glucoside	Others	Vitamin	-	3	1.27361e+06	C03996	-
Zmhp002814	301.07	286.05	300.063	C16H12O6	[M+H]+	5,7,8-Tetrahydroxy-6-methoxyflavone*	Flavonoids	Flavones	-	2	1.27217e+06	-	-
Yamp002097	194.08	136.07	193.074	C10H11NO3	[M+H]+	1-[2-(Furan-2-yl)-2-oxoethyl]pyrrolidin-2-One	Alkaloids	Alkaloids	-	1	1.26206e+06	-	-
MWSmce460	100.075	56.0499	99.0684	C5H9NO	[M+H]+	2-Piperidone	Alkaloids	Piperidine alkaloids	675-20-7	3	1.23786e+06	-	-
mws0037	267.07	195.05	268.074	C16H12O4	[M-H]-	Formononetin (7-Hydroxy-4'-methoxyisoflavone)	Flavonoids	Isoflavones	485-72-3	1	1.23398e+06	C00858	ko00943,ko01100,ko01110
Wbtn006715	301.04	151	302.043	C15H10O7	[M-H]-	1,2,4,5,8-pentahydroxy-6-methylanthracene-9,10-dione*	Flavonoids	Other Flavonoids	-	1	1.23061e+06	-	-
mws0437	151.06	59.01	152.069	C5H12O5	[M-H]-	D-Arabitol*	Others	Saccharides	488-82-4	1	1.22376e+06	C01904	ko00040,ko01100
pme0241	123.044	79.0537	122.037	C7H6O2	[M+H]+	Benzoic acid	Phenolic acids	Phenolic acids	65-85-0	3	1.22348e+06	C00180	ko00996,ko01100,ko01110
pmp000566	287.09	163.04	286.084	C16H14O5	[M+H]+	Claussequinone	Flavonoids	Other Flavonoids	35878-39-8	1	1.22082e+06	-	-
MWSmce052	455.36	455.36	456.36	C30H48O3	[M-H]-	3-Hydroxyurs-12-en-28-oic acid (3-Epiursolic acid)*	Terpenoids	Triterpene	989-30-0	1	1.22054e+06	-	-
pme0513	151.061	59.0139	152.069	C5H12O5	[M-H]-	Xylitol*	Others	Saccharides	87-99-0	1	1.20887e+06	C00379	ko00040,ko01100,ko02010
MWSmce247	135.049	91.0588	136.052	C8H8O2	[M-H]-	2-Methylbenzoic acid	Phenolic acids	Phenolic acids	118-90-1	3	1.20741e+06	C07215	ko01100
pme0033	137.046	119.035	136.038	C5H4N4O	[M+H]+	Hypoxanthine	Nucleotides and derivatives	Nucleotides and derivatives	68-94-0	3	1.20553e+06	C00262	ko00230,ko01100,ko01232
mws0213	151.061	59.0139	152.069	C5H12O5	[M-H]-	Ribitol*	Others	Saccharides	488-81-3	1	1.20139e+06	C00474	ko00040,ko00740,ko01100
Hmqn002118	161.02	133.03	162.032	C9H6O3	[M-H]-	7-Hydroxycoumarin;Umbelliferone	Lignans and Coumarins	Coumarins	93-35-6	1	1.19745e+06	C09315	ko00999,ko01110
mws4105	337.11	281.04	336.1	C20H16O5	[M+H]+	Kanzonol W	Lignans and Coumarins	Coumarins	184584-82-5	2	1.19697e+06	-	-
HX1348	133.05	69.03	132.042	C5H8O4	[M+H]+	2-hydroxymethyl-D-ribono-γ-lactone	Others	Others	-	1	1.18334e+06	-	-
pme0368	579.171	271.063	578.164	C27H30O14	[M+H]+	Apigenin-7-O-rutinoside (Isorhoifolin)*	Flavonoids	Flavones	552-57-8	3	1.17931e+06	-	-
Xmyp005654	449.11	287.06	448.101	C21H20O11	[M+H]+	Kaempferol-4'-O-glucoside*	Flavonoids	Flavonols	-	3	1.17864e+06	-	-
Wagp011022	405.15	241.07	404.147	C21H24O8	[M+H]+	6'-Hydroxy-2,4,2',3',4',5'-Hexamethoxychalcone	Flavonoids	Chalcones	-	3	1.16417e+06	-	-
pmp000369	383.149	315.159	382.142	C22H22O6	[M+H]+	Isolicoricone	Flavonoids	Isoflavones	-	3	1.16258e+06	-	-
MWStz261	211.145	70.0652	210.137	C11H18N2O2	[M+H]+	Cyclo(D-Leu-L-Pro)*	Amino acids and derivatives	Amino acids and derivatives	36238-67-2	3	1.16169e+06	-	-
pme1216	122.025	78.0349	123.032	C6H5NO2	[M-H]-	2-Picolinic acid	Organic acids	Organic acids	98-98-6	3	1.13766e+06	C10164	ko00380,ko01100
MWS201412	262.138	84.0816	261.132	C10H19N3O5	[M+H]+	Lys-Asp	Amino acids and derivatives	Amino acids and derivatives	20556-18-7	3	1.13138e+06	-	-
HJN087	433.12	271.06	434.121	C21H22O10	[M-H]-	Naringenin-4'-O-glucoside*	Flavonoids	Flavanones	-	2	1.1286e+06	-	-
pmb3142	299.077	137.024	300.084	C13H16O8	[M-H]-	Salicylic acid-2-O-glucoside	Phenolic acids	Phenolic acids	10366-91-3	3	1.12804e+06	-	-
Zmhp002714	301.072	286.048	300.063	C16H12O6	[M+H]+	5,6,7-Tetrahydroxy-8-methoxyflavone*	Flavonoids	Flavones	-	2	1.12109e+06	-	-
HJN088	431.12	125.03	432.127	C18H24O12	[M-H]-	Licoagroside B	Others	Ketone compounds	-	2	1.11875e+06	-	-
Lmnp002845	463.13	343.09	462.116	C22H22O11	[M+H]+	Hispidulin-8-C-glucoside*	Flavonoids	Flavones	-	1	1.11313e+06	-	-
Zmgn006415	321.11	306.09	322.12	C20H18O4	[M-H]-	Glabrene	Flavonoids	Other Flavonoids	60008-03-9	2	1.1106e+06	-	-
Lmdp008123	381.206	191.106	380.199	C24H28O4	[M+H]+	Senkyunolide O	Others	Lactones	142797-35-1	3	1.11026e+06	-	-
pmf0203	463.123	301.071	463.123	C22H23O11+	[M]+	Peonidin-3-O-glucoside	Flavonoids	Anthocyanidins	68795-37-9	3	1.09563e+06	C12141	ko00942
pmp000284	223.06	208.04	222.053	C11H10O5	[M+H]+	Fraxidin (8-Hydroxy-6,7-dimethoxycoumarin)	Lignans and Coumarins	Coumarins	525-21-3	2	1.09246e+06	C17479	-
pmp000518	304.11	286.14	303.101	C18H13N3O2	[M+H]+	7-Hydroxyrutaecarpine	Alkaloids	Plumerane	163815-35-8	3	1.08519e+06	-	-
pmp001083	704.4	686.39	703.39	C34H53N7O9	[M+H]+	Citrusin I	Alkaloids	Alkaloids	139626-28-1	2	1.08075e+06	-	-
MWSHY0190	609.181	301.079	608.174	C28H32O15	[M+H]+	Diosmetin-7-O-rutinoside (Diosmin)*	Flavonoids	Flavones	520-27-4	3	1.06748e+06	C10039	-
Zbqn006635	267.03	195.04	268.037	C15H8O5	[M-H]-	2-Acetoxy-4-hydroxyanthraquinone	Quinones	Anthraquinone	-	3	1.06463e+06	-	-
mws0438	151.06	59.01	152.069	C5H12O5	[M-H]-	L-Arabitol*	Others	Saccharides	7643-75-6	1	1.06222e+06	C00532	ko00040,ko01100
pme1474	298.097	136.062	297.09	C11H15N5O3S	[M+H]+	5'-Deoxy-5'-(methylthio)adenosine	Nucleotides and derivatives	Nucleotides and derivatives	2457-80-9	3	1.05993e+06	C00170	ko00270,ko00908,ko01100
MWS0700	254.088	206.068	253.081	C9H11N5O4	[M+H]+	Neopterin	Alkaloids	Alkaloids	2009-64-5	3	1.05383e+06	C05926	ko00790
Lakn002786	417.11	152.01	418.111	C17H22O12	[M-H]-	Protocatechuic acid xylosyl xyloside	Phenolic acids	Phenolic acids	-	1	1.05341e+06	-	-
pme3083	164.035	120.045	165.043	C8H7NO3	[M-H]-	2-(Formylamino)benzoic acid	Phenolic acids	Phenolic acids	3342-77-6	3	1.03703e+06	C05653	ko00380,ko01100
pme3096	118.015	74.0237	119.022	C3H5NO4	[M-H]-	Aminomalonic acid	Organic acids	Organic acids	1068-84-4	3	1.03544e+06	C00872	-
Lcyp000680	449.15	287.09	448.137	C22H24O10	[M+H]+	Padmakastin*	Flavonoids	Isoflavones	-	2	1.03444e+06	-	-
mws1292	565.16	409.09	564.148	C26H28O14	[M+H]+	Isoschaftoside	Flavonoids	Flavones	52012-29-0	2	1.0272e+06	-	-
Zmyn000230	147.03	57.03	148.037	C5H8O5	[M-H]-	2-Dehydro-3-deoxy-L-arabinonate*	Others	Saccharides	-	1	1.02635e+06	C00684	ko00053,ko01100
pme2253	177.04	59.01	178.048	C6H10O6	[M-H]-	L-Gulono-1,4-Lactone*	Others	Saccharides	1128-23-0	1	1.02561e+06	C01040	ko00053,ko01100,ko01240
Labn003679	327.11	147.05	328.116	C15H20O8	[M-H]-	(E)-caffeyl alcohol 4-O-β-D-glucopyranoside	Phenolic acids	Phenolic acids	-	2	1.02532e+06	-	-
Lmbn004240	329.23	199.13	330.241	C18H34O5	[M-H]-	9,10-Dihydroxy-12,13-epoxyoctadecanoic acid	Lipids	Free fatty acids	-	1	1.02347e+06	C14837	ko00591
pmp000387	425.2	369.13	424.189	C25H28O6	[M+H]+	Kanzonol H	Flavonoids	Other Flavonoids	152511-46-1	2	1.02199e+06	-	-
Cmpp007319	261.11	189.06	260.105	C15H16O4	[M+H]+	7-Methoxy-5-Prenyloxycoumarin	Lignans and Coumarins	Coumarins	35590-41-1	1	1.02158e+06	-	-
HJAP011	463.11	343.08	462.116	C22H22O11	[M+H]+	Chrysoeriol-8-C-glucoside (Scoparin)*	Flavonoids	Flavones	301-16-6	1	1.01894e+06	-	-
Lmzn001894	461.07	285.04	462.08	C21H18O12	[M-H]-	Kaempferol-3-O-glucuronide	Flavonoids	Flavonols	22688-78-4	3	1.01782e+06	-	-
MWSHY0181	433.113	313.072	432.106	C21H20O10	[M+H]+	Apigenin-8-C-Glucoside (Vitexin)*	Flavonoids	Flavones	3681-93-4	2	1.017e+06	C01460	ko00941,ko00944
pmn001381	349.15	187.1	350.158	C15H26O9	[M-H]-	Eucommioside	Terpenoids	Terpene	-	1	1.01145e+06	-	-
Lmrj002244	195.11	70.06	194.106	C10H14N2O2	[M+H]+	Cyclo(Pro-Pro)	Amino acids and derivatives	Amino acids and derivatives	6708-06-1	2	1.00349e+06	-	-
pme1109	152.06	135.03	151.049	C5H5N5O	[M+H]+	Guanine	Nucleotides and derivatives	Nucleotides and derivatives	73-40-5	3	1.00322e+06	C00242	ko00230,ko01100,ko01232
mws1429	223.134	161.096	224.141	C13H20O3	[M-H]-	Vomifoliol (Blumenol A)	Terpenoids	Monoterpenoids	189351-15-3	3	997804	C04166	-
NK10253223	168.065	94.0645	167.058	C8H9NO3	[M+H]+	2-Amino-3-methoxybenzoic acid	Phenolic acids	Phenolic acids	3177-80-8	3	991598	C05831	ko00380
pmp000370	383.22	327.16	382.214	C24H30O4	[M+H]+	Gancaonin R	Phenolic acids	Phenolic acids	134958-53-5	3	990227	-	-
pme3827	198.076	152.071	197.069	C9H11NO4	[M+H]+	3,4-Dihydroxy-L-phenylalanine (L-Dopa)	Amino acids and derivatives	Amino acids and derivatives	59-92-7	3	988342	C00355	ko00350,ko00950,ko00965,ko01100,ko01110
Cmpp007452	261.11	189.06	260.105	C15H16O4	[M+H]+	Auraptenol	Lignans and Coumarins	Coumarins	1221-43-8	2	982762	-	-
pme0295	146.081	86.0601	145.074	C6H11NO3	[M+H]+	4-Acetamidobutyric acid	Organic acids	Organic acids	3025-96-5	3	981437	C02946	ko00330,ko01100
Zmgn000217	129.02	85.03	130.027	C5H6O4	[M-H]-	Itaconic acid	Organic acids	Organic acids	97-65-4	1	977466	C00490	ko00660,ko01100
Lmhn001650	269.03	137.02	270.038	C11H10O8	[M-H]-	4-Hydroxybenzoyltartaric acid	Phenolic acids	Phenolic acids	-	3	973306	-	-
MWSslk254	595.166	287.06	594.159	C27H30O15	[M+H]+	Kaempferol-3-O-glucorhamnoside*	Flavonoids	Flavonols	40437-72-7	3	965108	-	-
Lmhp010190	522.36	184.07	521.348	C26H52NO7P	[M+H]+	LysoPC 18:1(2n isomer)*	Lipids	LPC	-	2	962384	-	-
mws1659	269.05	225.06	270.053	C15H10O5	[M-H]-	Emodin	Quinones	Anthraquinone	518-82-1	2	957982	C10343	-
Wagp004758	815.22	347.08	814.217	C35H42O22	[M+H]+	Limocitrin 5-[6''-(3-Hydroxy-3-Methylglutaryl)Glucoside]glucoside*	Flavonoids	Flavones	-	1	954268	-	-
pmf0290	94.0298	66.0338	95.0371	C5H5NO	[M-H]-	2-Hydroxypyridine	Alkaloids	Pyridine alkaloids	142-08-5	3	951761	C02502	-
MWSmce220	177.045	59.0139	178.048	C6H10O6	[M-H]-	D-Glucono-1,5-lactone*	Others	Saccharides	90-80-2	1	932724	C00198	ko00030,ko01100,ko01110,ko01200
Zblp001009	272.11	110.06	271.106	C12H17NO6	[M+H]+	3-pyridine-methanol-O-β-D-glucopyranosyl	Alkaloids	Pyridine alkaloids	-	3	931670	-	-
Wagp008369	405.12	375.07	404.111	C20H20O9	[M+H]+	5,3'-Dihydroxy-3,6,7,4',5'-Pentamethoxyflavone*	Flavonoids	Flavones	-	2	931532	-	-
pmp000114	405.15	241.07	404.147	C21H24O8	[M+H]+	5,6,7,8,3',4'-Hexamethoxyflavanone	Flavonoids	Flavanones	-	3	929775	-	-
Lmqp008175	163.075	103.054	162.068	C10H10O2	[M+H]+	Methyl Cinnamate	Phenolic acids	Phenolic acids	103-26-4	3	927796	C06358	-
Zbmp008929	409.2	149.02	408.194	C25H28O5	[M+H]+	Xanthoangelol B	Flavonoids	Chalcones	132998-81-3	1	924468	-	-
Lmdn009383	337.11	281.05	338.115	C20H18O5	[M-H]-	Glyceollin III	Flavonoids	Isoflavones	61080-23-7	3	923086	C15511	ko00943
MWSHY0061	595.164	287.055	594.159	C27H30O15	[M+H]+	Kaempferol-3-O-neohesperidoside*	Flavonoids	Flavonols	32602-81-6	3	920227	-	-
MWSHC20189	357.13	151.04	358.142	C20H22O6	[M-H]-	Epipinoresinol*	Lignans and Coumarins	Lignans	24404-50-0	3	920131	-	-
MWS201414	230.115	70.0659	229.106	C9H15N3O4	[M+H]+	Pro-Asn	Amino acids and derivatives	Amino acids and derivatives	107856-82-6	3	916827	-	-
Lmhp002764	211.13	70.0686	210.137	C11H18N2O2	[M+H]+	Cyclo(Pro-Leu)*	Amino acids and derivatives	Amino acids and derivatives	5654-86-4	3	916539	-	-
pmb1096	118.065	91.0542	117.058	C8H7N	[M+H]+	Indole	Alkaloids	Plumerane	120-72-9	3	914526	C00463	ko00380,ko00400,ko00402,ko01100,ko01110
mws0242	173.08	111.08	174.089	C8H14O4	[M-H]-	Suberic Acid	Organic acids	Organic acids	505-48-6	1	913298	C08278	-
Lmsp008392	315.09	272.07	314.079	C17H14O6	[M+H]+	4',5-Dihydroxy-3',5'-dimethoxyflavone	Flavonoids	Flavones	-	1	904009	-	-
Lcsp000520	187.11	70.07	186.1	C8H14N2O3	[M+H]+	Alanylproline	Amino acids and derivatives	Amino acids and derivatives	13485-59-1	3	891347	-	-
Wasn001627	295.1	89.02	296.111	C11H20O9	[M-H]-	Glucosyl 2,3-Dihydroxy-2-Methylbutanoic Acid	Organic acids	Organic acids	-	1	886062	-	-
MWS2910	242.113	126.066	241.106	C10H15N3O4	[M+H]+	5-Methyl-2'-Deoxycytidine	Nucleotides and derivatives	Nucleotides and derivatives	838-07-3	3	881491	C03592	-
MWSmce498	579.169	271.07	578.164	C27H30O14	[M+H]+	Apigenin-7-O-neohesperidoside (Rhoifolin)*	Flavonoids	Flavones	17306-46-6	3	877579	C12627	ko00944
pmf0293	269.285	209.226	270.292	C18H38O	[M-H]-	1-Octadecanol	Lipids	Free fatty acids	112-92-5	3	876630	-	-
Hmcn001884	463.09	301.03	464.096	C21H20O12	[M-H]-	6-Hydroxyluteolin 5-glucoside*	Flavonoids	Flavones	-	3	875284	-	-
MWSmce203	341.117	73.0319	342.116	C12H22O11	[M-H]-	D-Cellobiose	Others	Saccharides	528-50-7	3	874988	-	-
Lmmn008971	455.35	455.35	456.36	C30H48O3	[M-H]-	3-Hydroxycycloarta-24-ene-26-oic acid (Isomangiferolic acid)*	Terpenoids	Triterpene	13878-92-7	1	874235	-	-
Zmyn000247	147.03	57.0346	148.037	C5H8O5	[M-H]-	2-Hydroxyglutaric Acid*	Organic acids	Organic acids	13095-48-2	1	868375	C03196	ko00310,ko01100
pmf0174	157.16	157.16	158.167	C10H22O	[M-H]-	1-Decanol*	Others	Alcohol compounds	112-30-1	3	865131	C01633	-
mws0905	269.08	209.06	270.089	C16H14O4	[M-H]-	Medicarpin	Flavonoids	Isoflavones	32383-76-9	1	864271	C10503	ko00943,ko01100,ko01110
pmc0281	400.146	136.062	399.139	C15H21N5O8	[M+H]+	Ribosyladenosine	Nucleotides and derivatives	Nucleotides and derivatives	-	3	861066	-	-
Lmdp011777	381.21	191.11	380.199	C24H28O4	[M+H]+	Z-6.8',7.3'-Diligustilide	Others	Lactones	89354-45-0	1	860899	-	-
pme3967	312.13	180.088	311.123	C12H17N5O5	[M+H]+	2-(Dimethylamino)guanosine*	Nucleotides and derivatives	Nucleotides and derivatives	2140-67-2	3	859450	-	-
Lafp003256	227.092	181.049	226.084	C11H14O5	[M+H]+	3,4'-Dihydroxy-3',5'-dimethoxypropiophenone	Others	Ketone compounds	136196-47-9	3	851309	-	-
pmn001421	337.093	191.056	338.1	C16H18O8	[M-H]-	3-O-p-Coumaroylquinic acid*	Phenolic acids	Phenolic acids	87099-71-6	1	849758	-	-
Wayp003039	336.2	318.19	335.194	C15H29NO7	[M+H]+	N-(1-Deoxy-1-fructosyl)Aminononanoic acid	Alkaloids	Alkaloids	-	3	844694	-	-
Zjgp101307	839.41	469.33	838.399	C42H62O17	[M+H]+	licorice-saponin G2	Terpenoids	Triterpene Saponin	118441-84-2	1	840245	-	-
MWSHY0008	433.11	313.07	432.106	C21H20O10	[M+H]+	Apigenin-6-C-glucoside (Isovitexin)*	Flavonoids	Flavones	38953-85-4	2	840237	C01714	ko00944
mws0025	125.02	79.02	126.032	C6H6O3	[M-H]-	Pyrogallol	Phenolic acids	Phenolic acids	87-66-1	2	838751	C01108	-
mws4053	455.353	455.353	456.36	C30H48O3	[M-H]-	3-Hydroxyurs-12-en-28-oic acid (Ursolic acid)*	Terpenoids	Triterpene	77-52-1	1	838562	C08988	-
Hmcn000192	209.07	59.01	210.074	C7H14O7	[M-H]-	Sedoheptulose	Others	Saccharides	3019-74-7	2	831392	C02076	ko00710,ko01100
mws0256	118.09	72.08	117.079	C5H11NO2	[M+H]+	L-Valine	Amino acids and derivatives	Amino acids and derivatives	72-18-4	3	830600	C00183	ko00280,ko00290,ko00311,ko00460,ko00770,ko00966,ko00970,ko01100,ko01110,ko01210,ko01230,ko01240,ko02010
MWSHC2022	359.1	197.05	360.106	C15H20O10	[M-H]-	Glucosyringic acid	Phenolic acids	Phenolic acids	33228-65-8	3	830220	-	-
Wafn003834	463.22	331.18	464.226	C21H36O11	[M-H]-	Hydroxygeranyl 6-O-xylopyranosyl-glucopyranoside	Others	Others	-	3	826647	-	-
pme1975	103.004	59.0139	104.011	C3H4O4	[M-H]-	Malonic acid	Organic acids	Organic acids	141-82-2	3	824622	C00383	ko00061,ko00240,ko00410,ko01100,ko01212
Wayp003244	180.06	134.06	179.058	C9H9NO3	[M+H]+	3-Succinoylpyridine	Alkaloids	Pyridine alkaloids	4192-31-8	3	822937	C19569	ko00760,ko01100
MWSHY0136	449.108	287.055	448.101	C21H20O11	[M+H]+	Kaempferol-3-O-glucoside (Astragalin)*	Flavonoids	Flavonols	480-10-4	3	818101	C12249	ko00944,ko01110
pmf0175	157.16	157.16	158.167	C10H22O	[M-H]-	2-Decanol*	Others	Alcohol compounds	1120-06-5	3	817860	-	-
mws1034	287.09	153.02	286.084	C16H14O5	[M+H]+	Isosakuranetin (5,7-Dihydroxy-4'-methoxyflavanone)	Flavonoids	Flavanones	480-43-3	2	815954	C05334	ko00941,ko01110
mws4101	367.12	337.4	368.126	C21H20O6	[M-H]-	Licoarylcoumarin	Lignans and Coumarins	Coumarins	125709-31-1	3	812060	-	-
pmp001106	595.166	577.156	594.159	C27H30O15	[M+H]+	Vitexin-2''-O-glucoside	Flavonoids	Flavones	61360-94-9	1	804739	C04024	ko00944
pme0183	152.057	135.03	151.049	C5H5N5O	[M+H]+	Isoguanine	Nucleotides and derivatives	Nucleotides and derivatives	3373-53-3	3	804305	-	-
pmp001141	506.2	145.06	505.195	C25H31NO10	[M+H]+	Cimicifugamide	Alkaloids	Phenolamine	-	1	800404	-	-
pmp000120	463.12	427.1	462.116	C22H22O11	[M+H]+	Diosmetin-6-C-glucoside	Flavonoids	Flavones	-	1	800168	-	-
MWSmce446	469.173	307.121	468.163	C22H28O11	[M+H]+	Cimifugin-7-O-glucoside	Others	Chromone	80681-45-4	3	790692	-	-
Lmyp003951	227.091	181.086	226.084	C11H14O5	[M+H]+	3-Hydroxy-1-(4-hydroxy-3,5-dimethoxyphenyl)propan-1-one	Others	Ketone compounds	-	3	788438	-	-
MWSmce536	125.02	79.02	126.032	C6H6O3	[M-H]-	Methyl 2-furoate	Organic acids	Organic acids	611-13-2	2	780690	-	-
MWSHC20176	455.35	455.35	456.36	C30H48O3	[M-H]-	3-Hydroxylup-20(29)-en-28-oic acid (Betulinic acid)*	Terpenoids	Triterpene	472-15-1	1	780603	C08619	-
mws0097	357.134	151.038	358.142	C20H22O6	[M-H]-	Pinoresinol*	Lignans and Coumarins	Lignans	487-36-5	3	776032	C05366	ko00999,ko01100,ko01110
HJN079	563.18	255.07	564.184	C27H32O13	[M-H]-	Pinocembrin-7-O-rutinoside*	Flavonoids	Flavanones	118985-31-2	2	775077	-	-
Laxn006282	369.1	191.07	370.105	C20H18O7	[M-H]-	2'-Hydroxyl yukovanol	Flavonoids	Flavonols	-	3	774699	-	-
HJN076	563.18	255.07	564.184	C27H32O13	[M-H]-	Pinocembrin-7-O-neohesperidoside*	Flavonoids	Flavanones	13241-31-1	2	768357	C09828	-
Lmqp006559	330.34	312.33	329.329	C20H43NO2	[M+H]+	2-Amino-1,3-eicosanediol	Others	Alcohol compounds	-	2	761990	-	-
pmb2591	245.09	203.08	246.1	C13H14N2O3	[M-H]-	N-Acetyl-L-Tryptophan	Amino acids and derivatives	Amino acids and derivatives	1218-34-4	1	760956	-	-
Lamp004464	477.14	315.089	476.131	C23H24O11	[M+H]+	Odoratin 7-Glucoside	Flavonoids	Isoflavones	-	3	760170	-	-
MWS80006	311.22	293.21	312.23	C18H32O4	[M-H]-	9-Hydroperoxy-9Z,11E-Octadecadienoic Acid	Lipids	Free fatty acids	-	3	753676	-	-
Zbqn002456	266.07	88.04	267.074	C12H13NO6	[M-H]-	N-(3,4,5-trihydroxycinnamicacid)-alanine	Amino acids and derivatives	Amino acids and derivatives	-	1	747682	-	-
Lmjp007670	375.11	345.06	374.1	C19H18O8	[M+H]+	Hymenoxin	Flavonoids	Flavonols	56003-01-1	3	747444	-	-
pmp001082	667.187	361.092	666.18	C30H34O17	[M+H]+	Sudachiin C	Flavonoids	Flavones	101339-35-9	3	747151	-	-
mws4117	353.139	165.055	354.147	C21H22O5	[M-H]-	Dehydroglyasperin C	Phenolic acids	Phenolic acids	199331-35-6	3	745527	-	-
pmn001420	341.09	179.04	342.095	C15H18O9	[M-H]-	1-O-Caffeoyl-β-D-glucose*	Phenolic acids	Phenolic acids	14364-08-0	3	745268	C10433	-
MWSHY0080	595.166	287.058	594.159	C27H30O15	[M+H]+	Luteolin-7-O-neohesperidoside (Lonicerin)*	Flavonoids	Flavones	25694-72-8	3	741382	C12630	ko00944
MWSmce582	144.065	84.0449	143.058	C6H9NO3	[M+H]+	Methyl L-pyroglutamate	Alkaloids	Pyrrole alkaloids	4931-66-2	3	741197	-	-
Wayn001257	292.14	130.09	293.147	C12H23NO7	[M-H]-	N-(1-Deoxy-1-fructosyl)Leucine	Amino acids and derivatives	Amino acids and derivatives	-	1	735347	-	-
mws0027	197.05	123.01	198.053	C9H10O5	[M-H]-	Syringic acid	Phenolic acids	Phenolic acids	530-57-4	3	734965	C10833	-
Lcdn000141	469.14	119.05	470.142	C21H26O12	[M-H]-	tangshenoside V	Others	Others	-	1	734467	-	-
MWStz073	102.055	84.0468	101.048	C4H7NO2	[M+H]+	5-Hydroxy-2-pyrrolidinone	Alkaloids	Pyrrole alkaloids	62312-55-4	3	730689	-	-
Zmpn000095	261.04	78.96	262.045	C6H15O9P	[M-H]-	Sorbitol-6-phosphate	Others	Saccharides	20479-58-7	3	730298	C01096	ko00051,ko01100
MWSHY0104	449.108	287.062	448.101	C21H20O11	[M+H]+	Luteolin-7-O-glucoside (Cynaroside)*	Flavonoids	Flavones	5373-11-5	3	729139	C03951	ko00944
pmp001048	361.15	199.1	360.142	C16H24O9	[M+H]+	Ixoroside	Terpenoids	Monoterpenoids	58514-30-0	3	726912	-	-
Lmhp007598	534.36	184.07	533.348	C27H52NO7P	[M+H]+	LysoPC 19:2(2n isomer)	Lipids	LPC	-	3	721747	-	-
Lmqn008288	299.259	299.256	300.266	C18H36O3	[M-H]-	3-Hydroxyoctadecanoic Acid	Lipids	Free fatty acids	45261-96-9	3	716894	-	-
mws4163	665.215	485.15	666.222	C24H42O21	[M-H]-	Nystose	Others	Saccharides	13133-07-8	3	714459	-	-
MWSmce089	284.122	147.043	283.121	C17H17NO3	[M+H]+	p-Coumaroyltyramine	Alkaloids	Phenolamine	36417-86-4	3	711086	-	-
Lmpn007255	331.04	316.02	332.053	C16H12O8	[M-H]-	Patuletin (Quercetagetin-6-methyl ether)	Flavonoids	Flavonols	519-96-0	1	705276	C10118	-
Lsmp121506	260.13	188.07	259.121	C15H17NO3	[M+H]+	Ribalinine	Alkaloids	Quinoline alkaloids	7688-58-6	1	701406	-	-
Lmhn007973	631.38	631.39	632.392	C36H56O9	[M-H]-	Quinovic acid-3-O-rhamnoside	Terpenoids	Triterpene Saponin	104055-76-7	2	700469	-	-
Wbmn009702	487.34	487.34	488.35	C30H48O5	[M-H]-	2,3,23-Trihydroxyurs-12-en-28-oic acid*	Terpenoids	Triterpene	-	2	698495	-	-
Lmgp003989	499.126	163.04	498.116	C25H22O11	[M+H]+	Dicaffeoylshikimic acid	Phenolic acids	Phenolic acids	-	3	697661	-	-
Zmgn001039	266.09	134.05	267.078	C9H17NO6S	[M-H]-	S-Ribosyl-L-homocysteine	Amino acids and derivatives	Amino acids and derivatives	-	3	697642	C03539	ko00270,ko01100,ko01230
Cmpp005475	261.113	189.055	260.105	C15H16O4	[M+H]+	Meranzin	Lignans and Coumarins	Coumarins	23971-42-8	3	697466	-	-
Zmbp004146	409.15	247.098	408.142	C20H24O9	[M+H]+	Praeroside IV	Lignans and Coumarins	Coumarins	-	3	696234	-	-
Lmgn009690	313.07	255.03	314.079	C17H14O6	[M-H]-	3,5-Dihydroxy-7,4'-dimethoxyflavone	Flavonoids	Flavonols	15486-33-6	1	689057	-	-
mws1329	463.09	301.04	464.096	C21H20O12	[M-H]-	Quercetin-7-O-glucoside	Flavonoids	Flavonols	491-50-9	3	686455	C12639	-
Hmjn003948	487.35	487.35	488.35	C30H48O5	[M-H]-	2,3,6-Trihydroxyurs-12-en-28-oic acid (Madasiatic acid)*	Terpenoids	Triterpene	26532-66-1	2	686214	-	-
Qmqp102515	247.13	187.11	246.126	C15H18O3	[M+H]+	Leucodin	Terpenoids	Sesquiterpenoids	17946-87-1	1	681827	-	-
Zmhn003269	299.02	255.03	300.027	C15H8O7	[M-H]-	6-Hydroxyrhein	Quinones	Anthraquinone	-	3	681439	-	-
mws4115	389.18	201.09	390.183	C25H26O4	[M-H]-	Hispaglabridin B	Flavonoids	Isoflavones	68978-02-9	1	681125	-	-
MWS0687	153.066	108.043	152.059	C7H8N2O2	[M+H]+	1-Methyl-6-Oxo-1,6-Dihydropyridine-3-Carboxamide	Alkaloids	Pyridine alkaloids	701-44-0	3	679744	-	-
Wayn000369	250.09	88.04	251.101	C9H17NO7	[M-H]-	N-(1-Deoxy-1-fructosyl)Alanine	Amino acids and derivatives	Amino acids and derivatives	-	2	679666	-	-
pme1598	463.125	301.071	464.132	C22H24O11	[M-H]-	Hesperetin-5-O-glucoside	Flavonoids	Flavanones	69651-80-5	3	679002	-	-
MWSprf005	299.09	284.07	298.084	C17H14O5	[M+H]+	Mosloflavone; 5-Hydroxy-6,7-Dimethoxyflavone	Flavonoids	Flavones	740-33-0	3	673695	-	-
MWS1854	110.06	65.04	109.053	C6H7NO	[M+H]+	4-Aminophenol	Alkaloids	Phenolamine	123-30-8	3	672890	C02372	-
MWSslk097	195.06	163.04	194.058	C10H10O4	[M+H]+	Dimethyl phthalate	Phenolic acids	Phenolic acids	131-11-3	3	670868	C11233	-
Wafn002491	385.08	209.03	386.085	C16H18O11	[M-H]-	2-O-Feruloylglucaric Acid	Phenolic acids	Phenolic acids	-	2	665155	-	-
Zmyn000155	173.105	131.083	174.1	C7H14N2O3	[M-H]-	N-α-Acetyl-L-ornithine	Amino acids and derivatives	Amino acids and derivatives	6205-08-9	3	663233	C00437	ko00220,ko01100,ko01110,ko01210,ko01230
Ladn007057	257.08	121.03	258.089	C15H14O4	[M-H]-	2-hydroxy-3,4-dimethoxy benzophenone	Phenolic acids	Phenolic acids	-	3	659044	-	-
Smpn009230	487.34	487.34	488.35	C30H48O5	[M-H]-	2,3,23-Trihydroxyolean-12-en-28-oic acid*	Terpenoids	Triterpene	-	2	656764	-	-
Wbtp007427	341.1	341.1	340.095	C19H16O6	[M+H]+	7,10-dihydroxy-12-methoxy-2,2-dimethyl-1,11-dioxatetracen-6-one	Others	Ketone compounds	-	3	652616	-	-
mws0856	463.09	301.04	464.096	C21H20O12	[M-H]-	Quercetin-4'-O-glucoside (Spiraeoside)*	Flavonoids	Flavonols	20229-56-5	3	648974	-	-
Lmcp005645	331.08	287.05	330.074	C17H14O7	[M+H]+	Quercetin-3,4'-Dimethyl Ether	Flavonoids	Flavonols	33429-83-3	3	646265	-	-
Hmlp006964	237.07	176.04	236.069	C12H12O5	[M+H]+	5,6,7-Trimethoxycoumarin*	Lignans and Coumarins	Coumarins	55085-47-7	2	644919	-	-
Zmdp000972	136.042	91.0537	135.035	C4H9NO2S	[M+H]+	S-Methyl-L-cysteine	Amino acids and derivatives	Amino acids and derivatives	1187-84-4	3	636843	C22040	ko02010
Wcdn003654	281.06	178.03	282.074	C13H14O7	[M-H]-	Feruloyl Lactate	Organic acids	Organic acids	-	1	635076	-	-
MWSmce183	151.04	77.04	152.047	C8H8O3	[M-H]-	D-Mandelic acid	Organic acids	Organic acids	611-71-2	3	634691	-	-
mws3133	174.077	86.0607	173.069	C7H11NO4	[M+H]+	Oxaceprol	Amino acids and derivatives	Amino acids and derivatives	33996-33-7	3	632313	-	-
Lcyp000688	419.13	257.08	418.126	C21H22O9	[M+H]+	Verecundin(Pinocembrin-5-glucoside)	Flavonoids	Flavones	-	3	631928	-	-
Yajn002315	515.14	191.06	516.148	C22H28O14	[M-H]-	4-O-(3'-O-alpha-D-Glucopyranosyl)caffeoylquinic acid	Phenolic acids	Phenolic acids	1401352-63-3	2	630513	-	-
Wayn002636	365.13	203.08	366.142	C17H22N2O7	[M-H]-	N-(1-Deoxy-1-fructosyl)Tryptophan	Amino acids and derivatives	Amino acids and derivatives	-	3	629423	-	-
MWS00327g	106.05	60.0445	105.043	C3H7NO3	[M+H]+	L-Isoserine	Amino acids and derivatives	Amino acids and derivatives	632-13-3	3	627974	-	-
mws0913	447.09	285.04	448.101	C21H20O11	[M-H]-	Kaempferol-3-O-galactoside (Trifolin)*	Flavonoids	Flavonols	23627-87-4	3	627025	C12626	ko00944,ko01110
Wagp004981	509.13	347.08	508.122	C23H24O13	[M+H]+	Limocitrin 3-Glucoside*	Flavonoids	Flavones	-	1	626892	-	-
Zmhn001793	341.09	179.03	342.095	C15H18O9	[M-H]-	6-O-Caffeoyl-D-glucose*	Phenolic acids	Phenolic acids	-	3	626370	-	-
mws1212	209.081	177.055	208.074	C11H12O4	[M+H]+	Ferulic acid methyl ester	Phenolic acids	Phenolic acids	2309-07-1	3	625673	-	-
MWS2984	153.052	136.026	152.045	C4H4N6O	[M+H]+	8-Azaguanine	Nucleotides and derivatives	Nucleotides and derivatives	134-58-7	3	619626	-	-
MWSmce039	124.037	80.0495	123.032	C6H5NO2	[M+H]+	Isonicotinic acid	Others	Vitamin	55-22-1	3	610382	C07446	-
Zbqp000710	198.12	154.13	197.116	C9H15N3O2	[M+H]+	3-(1H-imidazol-5-yl)-2-(trimethylammonio)propanoate	Alkaloids	Alkaloids	-	2	609580	-	-
Lmsn000954	207.09	59.01	208.095	C8H16O6	[M-H]-	Dambonitol	Others	Saccharides	523-94-4	3	607631	-	-
pmp000127	625.18	487.12	624.169	C28H32O16	[M+H]+	Chrysoeriol-6,8-di-C-glucoside	Flavonoids	Flavones	-	2	606257	-	-
mws0444	152.035	108.046	153.043	C7H7NO3	[M-H]-	3-Aminosalicylic acid	Phenolic acids	Phenolic acids	570-23-0	3	604731	-	-
MWSslk111	327.207	309.197	326.199	C20H26N2O2	[M+H]+	Hydroquinine	Alkaloids	Quinoline alkaloids	522-66-7	3	600705	-	-
Lmtn003096	523.22	361.14	524.226	C26H36O11	[M-H]-	Secoisolariciresinol 4-O-glucoside	Lignans and Coumarins	Lignans	-	3	600130	-	-
pmc0274	167.039	125.004	166.031	C6H6N4S	[M+H]+	6-Methylmercaptopurine	Nucleotides and derivatives	Nucleotides and derivatives	50-66-8	3	597668	C16614	-
Zbn008609	297.08	254.06	298.084	C17H14O5	[M-H]-	Lucidin 1,3-dimethyl ether	Quinones	Anthraquinone	-	2	597537	-	-
MWSHY0154	323.13	255.07	322.12	C20H18O4	[M+H]+	Neobavaisoflavone	Flavonoids	Isoflavones	41060-15-5	2	595366	-	-
MWS1962	153.127	83.0474	152.12	C10H16O	[M+H]+	cis-Citral	Terpenoids	Monoterpenoids	5392-40-5	3	595303	C09847	ko01110
pmp000256	381.21	173.1	380.199	C24H28O4	[M+H]+	Angelicide	Others	Lactones	92935-94-9	1	594354	-	-
Wchn003237	151.04	77.04	152.047	C8H8O3	[M-H]-	3-hydroxy-5-methoxybenzaldehyde	Phenolic acids	Phenolic acids	57179-35-8	1	584898	-	-
Wagp009942	359.11	344.09	358.105	C19H18O7	[M+H]+	5-Hydroxy-3,7,3',4'-tetramethoxyflavone (Retusin)*	Flavonoids	Flavones	1245-15-4	3	584883	-	-
MWStz205	245.129	120.084	244.121	C14H16N2O2	[M+H]+	Cyclo(D-Phe-L-Pro)*	Amino acids and derivatives	Amino acids and derivatives	26488-24-4	3	582876	-	-
pmp000391	439.25	383.15	438.241	C27H34O5	[M+H]+	7-Methyllicoricidin*	Flavonoids	Other Flavonoids	-	1	582328	-	-
Zmnn009241	300.09	270.04	301.095	C16H15NO5	[M-H]-	Citpressine I	Alkaloids	Quinoline alkaloids	81525-58-8	3	580564	-	-
Cmjn004337	401.144	269.104	402.153	C18H26O10	[M-H]-	Benzyl-(2''-O-xylosyl)glucoside	Phenolic acids	Phenolic acids	-	3	580264	-	-
pmp000971	301.07	286.05	300.063	C16H12O6	[M+H]+	6-Demethoxy-7-methylcapillarisin	Others	Chromone	-	1	580180	-	-
Lmyn007883	287.22	287.22	288.23	C16H32O4	[M-H]-	9,16-Dihydroxypalmitic acid	Lipids	Free fatty acids	38076-49-2	3	579373	-	-
Walp008102	302.31	88.08	301.298	C18H39NO2	[M+H]+	2-Aminooctadecane-1,4-diol	Others	Others	-	2	578607	-	-
Lmhp007840	534.36	184.07	533.348	C27H52NO7P	[M+H]+	LysoPC 19:2	Lipids	LPC	-	3	578516	-	-
MWSHY0119	321.11	279.07	320.105	C20H16O4	[M+H]+	Corylin	Flavonoids	Isoflavones	53947-92-5	2	574236	-	-
Hmln000659	331.069	169.01	332.074	C13H16O10	[M-H]-	3-O-Galloyl-D-glucose*	Phenolic acids	Phenolic acids	-	1	572816	-	-
Lcyp000676	355.1	163.04	354.095	C16H18O9	[M+H]+	Isoscopoletin-β-D-glucoside*	Lignans and Coumarins	Coumarins	20186-29-2	1	572485	-	-
MWSmce061	237.07	176.05	236.069	C12H12O5	[M+H]+	Dimethylfraxetin; 6,7,8-Trimethoxycoumarin*	Lignans and Coumarins	Coumarins	6035-49-0	2	570760	-	-
mws1189	193.035	72.9931	194.043	C6H10O7	[M-H]-	D-Galacturonic acid*	Others	Saccharides	685-73-4	3	569460	C00333	ko00040,ko00053,ko00520,ko01100,ko01240,ko01250,ko02010
mws0912	271.06	201.018	270.053	C15H10O5	[M+H]+	2'-Hydroxydaidzein	Flavonoids	Isoflavones	7678-85-5	1	566324	C02495	ko00943,ko01110
MWStz255	245.128	120.083	244.121	C14H16N2O2	[M+H]+	Cyclo(Pro-Phe)*	Amino acids and derivatives	Amino acids and derivatives	3705-26-8	3	565786	C11847	-
Zbgp008956	359.11	326.08	358.105	C19H18O7	[M+H]+	5-Hydroxy-7,8,2',6'-Tetramethoxyflavone (Altisin)	Flavonoids	Flavones	-	3	561940	-	-
Jmbp005389	361.09	331.05	360.084	C18H16O8	[M+H]+	Thymonin (5,6,4'-Trihydroxy-7,8,3'-trimethoxyflavone)	Flavonoids	Flavones	76844-67-2	3	561826	C10191	-
pmp001287	120.081	103.055	119.073	C8H9N	[M+H]+	N-Benzylmethylene isomethylamine	Alkaloids	Alkaloids	-	3	559286	-	-
pmp001218	337.11	281.04	336.1	C20H16O5	[M+H]+	Psoralidin	Lignans and Coumarins	Coumarins	18642-23-4	3	557063	C10523	-
Lmsn002815	593.15	285.04	594.159	C27H30O15	[M-H]-	Kaempferol-3-O-rutinoside(Nicotiflorin)	Flavonoids	Flavonols	17650-84-9	3	549164	C21833	ko00944,ko01110
MWSmce031	249.143	203.104	248.141	C15H20O3	[M+H]+	Micheliolide	Terpenoids	Sesquiterpenoids	68370-47-8	3	547970	C09507	-
mws1155	181.07	101.02	182.079	C6H14O6	[M-H]-	D-Mannitol*	Others	Saccharides	69-65-8	1	547202	C00392	ko00051,ko01100,ko02010
Zmgn004894	151.04	136.02	152.047	C8H8O3	[M-H]-	Methyl 4-hydroxybenzoate*	Phenolic acids	Phenolic acids	99-76-3	2	546782	-	-
Zmpn000638	130.05	88.0413	131.07	C4H9N3O2	[M-H]-	3-Guanidinopropionic acid	Organic acids	Organic acids	353-09-3	3	544629	C03065	-
mws0823	115.04	71.0139	116.047	C5H8O3	[M-H]-	3-Methyl-2-Oxobutanoic acid	Organic acids	Organic acids	759-05-7	3	543177	C00141	ko00280,ko00290,ko00770,ko00966,ko01100,ko01110,ko01210,ko01230,ko01240
Zmhn001905	447.09	285.04	448.101	C21H20O11	[M-H]-	HydroxyAloe-emodin-8-O-glucoside	Quinones	Anthraquinone	-	3	541247	-	-
Lmqn000213	665.215	341.109	666.222	C24H42O21	[M-H]-	Stachyose	Others	Saccharides	470-55-3	3	541179	C01613	ko00052,ko01100
pme1228	221.092	204.065	220.085	C11H12N2O3	[M+H]+	5-Hydroxy-L-tryptophan	Amino acids and derivatives	Amino acids and derivatives	4350-09-8	3	539929	C00643	ko00380,ko01100
MWStz091	169.097	70.0653	168.09	C8H12N2O2	[M+H]+	Cyclo(L-Ala-L-Pro)	Amino acids and derivatives	Amino acids and derivatives	36357-32-1	3	539838	-	-
Lmfn000604	331.067	169.014	332.074	C13H16O10	[M-H]-	6-O-Galloyl-β-D-glucose*	Phenolic acids	Phenolic acids	13186-19-1	1	538378	-	-
pme2923	117.019	75.0088	118.027	C4H6O4	[M-H]-	Acetoxyacetic acid	Organic acids	Organic acids	13831-30-6	3	532690	-	-
Hmcp002187	509.13	347.07	508.122	C23H24O13	[M+H]+	Limocitrin-3-O-galactoside	Flavonoids	Flavonols	-	1	532311	-	-
Wasn003200	385.08	209.03	386.085	C16H18O11	[M-H]-	O-Feruloylgalactaric acid	Phenolic acids	Phenolic acids	-	1	529774	C03156	-
mws4109	339.16	137.06	338.152	C21H22O4	[M+H]+	Licoagrocarpin	Flavonoids	Isoflavones	202815-29-0	1	529293	-	-
mws1389	455.35	455.35	456.36	C30H48O3	[M-H]-	3-Hydroxyolean-12-en-28-oic acid (Oleanolic acid)	Terpenoids	Triterpene	508-02-1	3	528464	C17148	-
MWS1900	215.13	153.13	216.136	C11H20O4	[M-H]-	Undecanedioic acid	Lipids	Free fatty acids	1852-04-6	1	528287	-	-
MWSmce449	141.092	59.0156	142.099	C8H14O2	[M-H]-	Cyclohexaneacetic acid*	Organic acids	Organic acids	5292-21-7	3	526812	-	-
Smrp002240	271.06	161.02	270.053	C15H10O5	[M+H]+	Sulphuretin	Flavonoids	Aurones	120-05-8	3	524804	C08730	-
MWSmce264	153.06	123.05	154.063	C8H10O3	[M-H]-	Hydroxytyrosol	Phenolic acids	Phenolic acids	10597-60-1	2	524726	-	-
pmp001161	389.123	328.1	388.116	C20H20O8	[M+H]+	5-Hydroxyauranetin	Flavonoids	Flavonols	50439-46-8	1	523598	-	-
Lmsn001014	331.067	169.014	332.074	C13H16O10	[M-H]-	1-O-Galloyl-β-D-glucose*	Phenolic acids	Phenolic acids	58511-73-2	1	521760	C01158	ko00999
Lmcp002302	312.13	180.088	311.123	C12H17N5O5	[M+H]+	N6-(2-Hydroxyethyl)adenosine*	Nucleotides and derivatives	Nucleotides and derivatives	4338-48-1	3	521307	-	-
pmp000008	359.11	344.09	358.105	C19H18O7	[M+H]+	5-Hydroxy-6,7,3',4'-tetramethoxyflavone*	Flavonoids	Flavones	21763-80-4	3	514165	-	-
MWSmce085	313.04	298.02	314.043	C16H10O7	[M-H]-	Wedelolactone	Lignans and Coumarins	Coumarins	524-12-9	3	511204	C10541	-
Zbfn006124	531.15	193.05	532.158	C26H28O12	[M-H]-	2,6-Di-Feruloyl glucoside	Phenolic acids	Phenolic acids	-	3	507676	-	-
Lmtp002942	535.145	499.123	534.137	C25H26O13	[M+H]+	Apigenin-6,8-di-C-arabinoside	Flavonoids	Flavones	-	3	504889	-	-
MWS3270	166.019	79.9572	167.022	C7H5NO4	[M-H]-	Quinolinic Acid	Alkaloids	Pyridine alkaloids	89-00-9	3	502877	C03722	ko00380,ko00410,ko00760,ko01100,ko01240
Zmjn003398	227.13	183.14	228.136	C12H20O4	[M-H]-	2-Dodecenedioic acid	Lipids	Free fatty acids	6402-36-4	2	502281	C16308	ko00592,ko01110
Wccp000476	163.06	69.03	162.053	C6H10O5	[M+H]+	2-(1-carboxyethoxy)propanoic acid	Organic acids	Organic acids	-	1	501348	-	-
MWSHY0064	625.17	317.07	624.169	C28H32O16	[M+H]+	Isorhamnetin-3-O-neohesperidoside*	Flavonoids	Flavonols	55033-90-4	1	500279	-	-
mws1474	345.097	284.071	344.09	C18H16O7	[M+H]+	5,7-Dihydroxy-3',4',5'-trimethoxyflavone	Flavonoids	Flavones	18103-42-9	3	499057	C19807	-
pmp000829	437.16	381.13	436.152	C25H24O7	[M+H]+	Sanggenon M	Flavonoids	Other Flavonoids	-	1	498687	-	-
mws1358	109.03	81.03	110.037	C6H6O2	[M-H]-	Pyrocatechol	Phenolic acids	Phenolic acids	120-80-9	1	496659	C00090	ko01100
Lmdn008401	207.1	161.1	208.11	C12H16O3	[M-H]-	Senkyunolide G	Others	Lactones	94530-85-5	1	495610	-	-
Lmyn007769	367.12	352.1	368.126	C21H20O6	[M-H]-	β-Anhydroicaritin	Flavonoids	Other Flavonoids	38226-86-7	2	494904	-	-
pmp000405	823.41	647.38	822.404	C42H62O16	[M+H]+	Isoglycyrrhizic acid	Terpenoids	Triterpene	-	1	493960	-	-
pme2559	174.041	88.0404	175.048	C6H9NO5	[M-H]-	N-Acetyl-L-Aspartic Acid	Amino acids and derivatives	Amino acids and derivatives	997-55-7	3	487082	C01042	ko00250,ko01100
mws1626	231.138	185.132	230.131	C15H18O2	[M+H]+	Dehydrocostuslactone	Terpenoids	Sesquiterpenoids	477-43-0	3	486394	C09387	-
Lacp004731	255.06	181.06	254.057	C15H10O4	[M+H]+	3-Hydroxy-1-methoxy-9,10-anthraquinone	Quinones	Anthraquinone	28504-24-7	2	483119	-	-
Lmrn002746	131.07	85.07	132.079	C6H12O3	[M-H]-	2-Hydroxy-4-methylpentanoic acid	Organic acids	Organic acids	498-36-2	2	481475	-	-
Lmgn003544	141.092	59.0139	142.099	C8H14O2	[M-H]-	cis-3-Hexenyl acetate*	Lipids	Free fatty acids	3681-71-8	3	481290	C19757	ko00592,ko01110
Zmgn000216	125.001	78.96	126.008	C2H7O4P	[M-H]-	2-Hydroxyethylphosphonic acid	Organic acids	Organic acids	22987-21-9	3	478554	C06451	ko00440,ko01100,ko01110
Zmdp000292	189.135	70.0652	188.127	C7H16N4O2	[M+H]+	Arginine methyl ester*	Amino acids and derivatives	Amino acids and derivatives	-	3	476858	-	-
pmp001080	609.181	301.073	608.174	C28H32O15	[M+H]+	Diosmetin-7-O-Neohesperidoside (Neodiosmin)*	Flavonoids	Flavones	38665-01-9	3	474100	-	-
pmp000389	425.232	369.169	424.225	C26H32O5	[M+H]+	Licorisoflavan B	Flavonoids	Other Flavonoids	-	3	473354	-	-
MWSHC20155	191.04	176.01	192.042	C10H8O4	[M-H]-	Scopoletin (7-Hydroxy-6-methoxycoumarin)	Lignans and Coumarins	Coumarins	92-61-5	2	471565	C01752	ko00999,ko01110
pmb0736	493.134	331.081	492.127	C23H24O12	[M+H]+	Tricin-7-O-Glucoside	Flavonoids	Flavones	32769-01-0	3	469361	-	-
Zmbp007538	231.1	175.038	230.094	C14H14O3	[M+H]+	Osthenol*	Lignans and Coumarins	Coumarins	484-14-0	3	466936	-	-
MWS0813	128.04	82.03	129.043	C5H7NO3	[M-H]-	5-Oxoproline*	Amino acids and derivatives	Amino acids and derivatives	149-87-1	1	466601	C02237	ko00470,ko01100
pmn001716	447.09	285.04	448.101	C21H20O11	[M-H]-	Carthamone*	Flavonoids	Chalcones	86579-00-2	3	464784	C08598	-
Qmwp111615	559.18	471.2	558.174	C28H30O12	[M+H]+	6-Acetoxy-12-Hydroxyevodol	Terpenoids	Triterpene	-	3	464114	-	-
Lmjp101403	195.07	117.03	194.058	C10H10O4	[M+H]+	3ξ-(1ξ-Hydroxyethyl)-7-hydroxy-1-isobenzofuranone	Others	Others	-	1	458349	-	-
Lmhn002573	399.09	205.04	400.101	C17H20O11	[M-H]-	Sinapoylglucuronic acid	Phenolic acids	Phenolic acids	-	1	454413	-	-
MWSHY0135	625.176	317.075	624.169	C28H32O16	[M+H]+	Isorhamnetin-3-O-rutinoside (Narcissin)*	Flavonoids	Flavonols	604-80-8	1	453383	-	-
mws0018	203.223	84.081	202.216	C10H26N4	[M+H]+	Spermine	Alkaloids	Alkaloids	71-44-3	3	452524	C00750	ko00330,ko00410,ko00480,ko00770,ko01100,ko01240
MWS5185	151.04	109.03	152.047	C8H8O3	[M-H]-	2',4'-Dihydroxyacetophenone	Others	Ketone compounds	89-84-9	2	452222	C03663	-
Hmqn003268	303.052	151.03	304.058	C15H12O7	[M-H]-	5,7,3',4',5'-Pentahydroxydihydroflavone	Flavonoids	Flavanones	-	3	452024	-	-
pme3705	193.035	72.9931	194.043	C6H10O7	[M-H]-	D-Glucoronic acid*	Others	Saccharides	6556-12-3	3	451774	C00191	ko00040,ko00053,ko00520,ko00562,ko01100,ko01240,ko01250
MWStz201	241.098	223.094	240.09	C14H12N2O2	[M+H]+	β-Carboline-1-propanoic acid	Alkaloids	Plumerane	89915-39-9	3	450585	-	-
pme0181	170.092	124.088	169.085	C7H11N3O2	[M+H]+	3-Methyl-L-Histidine	Amino acids and derivatives	Amino acids and derivatives	368-16-1	3	445650	C01152	ko00340,ko01100
pme2732	187.075	141.07	186.068	C12H10O2	[M+H]+	1-Naphthylacetic acid	Organic acids	Organic acids	86-87-3	3	443714	C13014	-
Zahp011689	205.09	149.02	204.079	C12H12O3	[M+H]+	2,2-dimethylchromene-6-carboxylic acid	Others	Others	34818-56-9	1	441896	-	-
mws5028	136.039	80.0556	135.032	C7H5NO2	[M+H]+	2-Benzoxazolinone	Alkaloids	Alkaloids	59-49-4	3	441512	-	-
Zbnp004535	815.23	347.08	814.216	C35H42O22	[M+H]+	Limocitrin-3-O-(hydroxy-methylglutarate)glucoside-glucoside*	Flavonoids	Flavonols	-	1	441145	-	-
mws0263	128.035	82.0298	129.043	C5H7NO3	[M-H]-	5-Oxo-L-Proline*	Amino acids and derivatives	Amino acids and derivatives	98-79-3	1	439555	C01879	ko00480,ko01100
mws0019P	233.129	174.091	232.121	C13H16N2O2	[M+H]+	Melatonin (N-Acetyl-5-methoxytryptamine)	Alkaloids	Plumerane	73-31-4	3	436366	C01598	ko00380,ko01100,ko01110
Wbtn005631	405.08	243.03	406.09	C19H18O10	[M-H]-	1,3,7-trihydroxy-2-[3,4,5-trihydroxy-6-(hydroxymethyl)oxan-2-yl]xanthen-9-one	Flavonoids	Other Flavonoids	-	3	435454	-	-
zjgp122321	355.1	163.05	354.095	C16H18O9	[M+H]+	4-O-acetyl-3-O-caffeoyl-2-C-methyl-D-erythronate*	Others	Others	-	1	431650	-	-
pme0256	151.026	108.02	152.033	C5H4N4O2	[M-H]-	Xanthine	Nucleotides and derivatives	Nucleotides and derivatives	69-89-6	3	431253	C00385	ko00230,ko00232,ko01100,ko01110,ko01232
Lcsp013328	324.29	62.06	323.282	C20H37NO2	[M+H]+	linoleoyl ethanolamine	Others	Others	68171-52-8	2	429651	-	-
mws4114	323.13	123.04	322.12	C20H18O4	[M+H]+	3,4-Didehydroglabridin	Flavonoids	Other Flavonoids	214283-58-6	1	428723	-	-
HJN083	521.2	359.15	522.21	C26H34O11	[M-H]-	Lariciresinol-4'-O-glucoside*	Lignans and Coumarins	Lignans	143663-00-7	1	428026	-	-
MWSmce682	149.046	59.0141	150.053	C5H10O5	[M-H]-	DL-Xylose*	Others	Saccharides	25990-60-7	3	426830	-	-
mws0208	145.051	101.061	146.058	C6H10O4	[M-H]-	Adipic Acid*	Organic acids	Organic acids	124-04-9	3	425817	C06104	ko01100
Lmrn003000	165.056	103.056	166.063	C9H10O3	[M-H]-	2-Hydroxy-3-phenylpropanoic acid	Phenolic acids	Phenolic acids	7326-19-4	3	425572	C05607	ko00360,ko00960,ko01100,ko01110
Lmqn004838	315.015	299.992	316.022	C15H8O8	[M-H]-	3-O-Methylellagic acid	Tannins	Tannin	-	3	424222	-	-
Lmtn004049	263.13	204.12	264.136	C15H20O4	[M-H]-	Abscisic acid	Organic acids	Organic acids	21293-29-8	2	422118	C06082	ko00906,ko01100,ko01110,ko04075
Lmgn002184	173.046	93.0346	174.053	C7H10O5	[M-H]-	2-Oxoheptanedionic acid*	Organic acids	Organic acids	17126-90-8	3	417470	C16588	ko01100,ko01210,ko01240
mws1579	217.049	202.024	216.042	C12H8O4	[M+H]+	Xanthotoxin; 8-Methoxypsoralen	Lignans and Coumarins	Coumarins	298-81-7	3	417457	C01864	ko00999,ko01110
Wagp009533	389.12	359.08	388.116	C20H20O8	[M+H]+	5-Hydroxy-6,7,3',4',5'-Pentamethoxyflavone	Flavonoids	Flavones	29215-55-2	3	416720	-	-
Lmsp010424	373.13	211.02	372.121	C20H20O7	[M+H]+	3,4',5,6,7-Pentamethoxyflavone	Flavonoids	Flavones	4472-73-5	2	415642	-	-
pme3184	332.075	136.062	331.068	C10H14N5O6P	[M+H]+	2'-Deoxyadenosine-5'-monophosphate	Nucleotides and derivatives	Nucleotides and derivatives	653-63-4	3	415529	C00360	ko00230,ko01100,ko01232
Wagp010076	296.16	131.05	295.157	C19H21NO2	[M+H]+	N-(4-methoxyphenethyl)-N-methylcinnamamide	Alkaloids	Alkaloids	539-18-4	1	408894	-	-
Lamp007650	317.101	183.065	316.094	C17H16O6	[M+H]+	Pendulione	Flavonoids	Other Flavonoids	-	3	408784	-	-
Lmfn005486	364.997	285.04	366.005	C15H10O9S	[M-H]-	Kaempferol-3-O-sulfonate	Flavonoids	Flavonols	-	3	404994	-	-
MWS1779	108.081	65.0417	107.073	C7H9N	[M+H]+	2,6-Dimethylpyridine	Alkaloids	Pyridine alkaloids	108-48-5	3	404965	-	-
Zmhn003059	283.06	240.04	284.068	C16H12O5	[M-H]-	Emodin-1-methyl ether	Quinones	Anthraquinone	-	3	401140	-	-
MWSHY0159	255.065	137.026	254.058	C15H10O4	[M+H]+	6,2'-Dihydroxyflavone	Flavonoids	Flavones	92439-20-8	3	399733	-	-
Lmhp001671	355.1	163.04	354.095	C16H18O9	[M+H]+	Noreugenin-7-O-glucoside*	Others	Others	-	1	398772	-	-
Lmjp004533	447.13	285.08	446.121	C22H22O10	[M+H]+	Kisasagenol A Triacetate	Terpenoids	Terpene	-	1	395426	-	-
mws4100	353.14	151.04	354.147	C21H22O5	[M-H]-	Licoagrochalcone C	Flavonoids	Chalcones	325144-68-1	1	394103	-	-
MWSslk244	375.108	342.076	374.1	C19H18O8	[M+H]+	Casticin (5,3'-Dihydroxy-3,6,7,4'-Tetramethoxyflavone)	Flavonoids	Flavones	479-91-4	3	393975	-	-
Hmqn000843	301.09	123.01	302.1	C13H18O8	[M-H]-	Tachioside	Phenolic acids	Phenolic acids	109194-60-7	3	393758	-	-
Lhqp101801	231.101	175.039	230.094	C14H14O3	[M+H]+	Dihydroseselin*	Lignans and Coumarins	Coumarins	2221-66-1	3	392203	-	-
Wagp007236	359.11	344.09	358.105	C19H18O7	[M+H]+	7-Hydroxy-3',4',5,6-tetramethoxyflavone*	Flavonoids	Flavones	40983-99-1	3	391482	-	-
mws0924	145.051	101.061	146.058	C6H10O4	[M-H]-	2-Methylglutaric acid*	Organic acids	Organic acids	617-62-9	3	390864	-	-
MWSmce025	369.086	207.032	370.09	C16H18O10	[M-H]-	Fraxetin-8-O-glucoside (Fraxin)	Lignans and Coumarins	Coumarins	524-30-1	3	389792	C09266	-
MWSmce676	149.046	59.0132	150.053	C5H10O5	[M-H]-	D-Arabinose*	Others	Saccharides	10323-20-3	3	389139	C00216	ko00040,ko00053,ko00520,ko01100,ko01250
MWS1882	132.03	88.0403	133.037	C4H7NO4	[M-H]-	Iminodiacetic acid*	Organic acids	Organic acids	142-73-4	1	388384	C19911	-
ZbWp003008	194.12	120.08	193.11	C11H15NO2	[M+H]+	N-Ethylphenylalanine	Amino acids and derivatives	Amino acids and derivatives	-	3	386920	-	-
MWSmce581	137.03	91.02	138.032	C7H6O3	[M-H]-	2,4-Dihydroxybenzaldehyde	Others	Aldehyde compounds	95-01-2	3	386768	-	-
mws0262	149.009	87.0088	150.016	C4H6O6	[M-H]-	L-Tartaric acid	Organic acids	Organic acids	87-69-4	3	386226	C00898	ko00630,ko01100
MWSmce490	167.037	123.045	168.042	C8H8O4	[M-H]-	2',4',6'-Trihydroxyacetophenone	Phenolic acids	Phenolic acids	480-66-0	3	384562	C21895	-
Lmgn002091	173.046	93.0346	174.053	C7H10O5	[M-H]-	2-Methyl-3-oxoadipic acid*	Organic acids	Organic acids	-	3	383307	C18307	-
Wagp007013	329.103	299.055	328.095	C18H16O6	[M+H]+	5-Hydroxy-4',6,7-trimethoxyflavone (Salvigenin)	Flavonoids	Flavones	19103-54-9	3	382899	-	-
HX1284	195.1	107.05	194.094	C11H14O3	[M+H]+	Dehydrololiolide	Terpenoids	Terpene	19355-58-9	3	378607	-	-
Lmbn009444	297.24	183.14	298.251	C18H34O3	[M-H]-	Ricinoleic acid	Lipids	Free fatty acids	141-22-0	2	377735	C08365	-
mws1012	147.044	103.054	146.037	C9H6O2	[M+H]+	Coumarin	Lignans and Coumarins	Coumarins	91-64-5	3	374796	C05851	ko00999,ko01110
Wcsn010524	265.22	265.22	266.225	C17H30O2	[M-H]-	8,11-Heptadecadienoic acid	Lipids	Free fatty acids	-	3	374694	-	-
Lmtn002796	449.11	287.06	450.116	C21H22O11	[M-H]-	Aromadendrin-7-O-glucoside	Flavonoids	Flavanonols	28189-90-4	3	372698	-	-
Lmdp012016	383.22	191.11	382.214	C24H30O4	[M+H]+	Senkyunolide P	Others	Lactones	142864-23-1	3	372431	-	-
MWS201187	342.156	156.077	341.149	C17H19N5O3	[M+H]+	Trp-His	Amino acids and derivatives	Amino acids and derivatives	-	3	372425	-	-
pmp000295	293.102	221.045	292.095	C15H16O6	[M+H]+	Angelicain	Alkaloids	Alkaloids	49624-66-0	3	366623	-	-
mws2368	137.061	119.05	138.068	C8H10O2	[M-H]-	Tyrosol; 4-Hydroxyphenylethanol	Phenolic acids	Phenolic acids	501-94-0	1	366604	C06044	ko00350,ko01100
HJN086	449.11	287.057	450.116	C21H22O11	[M-H]-	Eriodictyol-3'-O-glucoside	Flavonoids	Flavanones	-	3	364257	-	-
pmn001419	325.093	163.04	326.1	C15H18O8	[M-H]-	1-O-p-Coumaroyl-β-D-glucose*	Phenolic acids	Phenolic acids	7139-64-2	1	363852	C16827	-
Lmjp004816	197.12	133.1	196.11	C11H16O3	[M+H]+	Loliolide	Terpenoids	Monoterpenoids	5989-02-6	3	359859	-	-
Lmtn002565	329.11	167.03	330.095	C14H18O9	[M-H]-	1-O-Vanilloyl-D-Glucose	Phenolic acids	Phenolic acids	-	3	359748	C20470	-
pmf0096	88.988	70.9774	89.9953	C2H2O4	[M-H]-	Oxalic acid	Organic acids	Organic acids	144-62-7	3	358673	C00209	ko00230,ko00630,ko01100
MWSmce295	245.072	113.032	244.07	C9H12N2O6	[M+H]+	1-beta-D-Arabinofuranosyluracil	Nucleotides and derivatives	Nucleotides and derivatives	3083-77-0	3	357999	-	-
MWS4309	262.119	188.071	261.111	C13H15N3O3	[M+H]+	Glycyl-tryptophan	Amino acids and derivatives	Amino acids and derivatives	2390-74-1	3	355697	-	-
pmp000130	887.28	725.23	886.274	C39H50O23	[M+H]+	Natsudaidain-3-O-(5'-glucosyl-3-hydroxy-3-methylglutarate)glucoside	Flavonoids	Flavonols	-	1	354562	-	-
pmb2804	311.223	171.138	312.23	C18H32O4	[M-H]-	13S-Hydroperoxy-9Z,11E-octadecadienoic acid	Lipids	Free fatty acids	33964-75-9	3	353871	C04717	ko00591,ko01100
mws0066	315.051	151.004	316.058	C16H12O7	[M-H]-	Isorhamnetin; 3'-Methoxy-3,4',5,7-Tetrahydroxyflavone	Flavonoids	Flavonols	480-19-3	3	350778	C10084	-
Lwhp010631	216.14	159.07	215.131	C14H17NO	[M+H]+	Ethyl-2-ethyl-1-methyl-4(1H)-quinolone	Alkaloids	Quinoline alkaloids	-	3	350213	-	-
Lmzn106284	471.348	471.348	472.355	C30H48O4	[M-H]-	2,3-Dihydroxylup-20(29)-en-28-oic acid (Alphitolic acid)*	Terpenoids	Triterpene	19533-92-7	1	347397	C16912	-
pmp001288	593.187	285.077	592.179	C28H32O14	[M+H]+	Acacetin-7-O-rutinoside (Linarin)	Flavonoids	Flavones	480-36-4	3	347349	-	-
ML10172161	103.004	59.0136	104.011	C3H4O4	[M-H]-	Hydroxypyruvic acid*	Organic acids	Organic acids	1113-60-6	3	346781	C00168	ko00260,ko00630,ko01100,ko01110,ko01200
pme0088	285.041	151.004	286.048	C15H10O6	[M-H]-	Luteolin (5,7,3',4'-Tetrahydroxyflavone)	Flavonoids	Flavones	491-70-3	3	346560	C01514	ko00941,ko00944,ko01100,ko01110
mws4108	353.138	189.091	352.131	C21H20O5	[M+H]+	1-Methoxyphaseollin	Lignans and Coumarins	Coumarins	157226-48-7	3	344379	-	-
mws1610	471.35	471.35	472.355	C30H48O4	[M-H]-	2,3-Dihydroxyurs-12-en-29-oic acid (Maslinic acid)*	Terpenoids	Triterpene	4373-41-5	1	343438	C16939	-
Lmdp002969	481.097	319.057	480.09	C21H20O13	[M+H]+	Myricetin-3-O-galactoside	Flavonoids	Flavonols	15648-86-9	3	343342	-	-
HJN025	123.04	122.04	124.052	C7H8O2	[M-H]-	4-Hydroxybenzyl Alcohol	Phenolic acids	Phenolic acids	623-05-2	2	342756	C17467	-
Lmbn005172	165.06	119.05	166.063	C9H10O3	[M-H]-	2,6-Dimethoxybenzaldehyde*	Others	Aldehyde compounds	3392-97-0	1	341118	-	-
Hmbn002645	151.04	135.01	152.047	C8H8O3	[M-H]-	3,4-Dihydroxyacetophenone	Others	Ketone compounds	1197-09-7	1	339872	C10675	-
Zjgp101316	985.46	453.33	984.457	C48H72O21	[M+H]+	licorice-saponin A3	Terpenoids	Triterpene Saponin	118325-22-7	2	339743	-	-
Lmbn003524	171.1	99.08	172.11	C9H16O3	[M-H]-	9-Oxononanoic acid	Organic acids	Organic acids	2553-17-5	3	338844	C16322	ko00592,ko01110
MWSprf050	625.213	317.105	624.205	C29H36O15	[M+H]+	Methylhesperidin	Flavonoids	Flavanones	11013-97-1	3	336824	C17393	-
Zmpn008194	471.348	471.348	472.355	C30H48O4	[M-H]-	2,3-Dihydroxyurs-12-en-28-oic acid (Corosolic acid)*	Terpenoids	Triterpene	4547-24-4	1	336600	-	-
MWSslk135	193.051	147.045	192.042	C10H8O4	[M+H]+	7,8-Dihydroxy-4-methylcoumarin	Lignans and Coumarins	Coumarins	2107-77-9	3	335676	-	-
Zbmp010684	423.218	283.098	422.209	C26H30O5	[M+H]+	Xanthoangelol G	Flavonoids	Chalcones	265652-88-8	3	334298	-	-
MWS201464	294.182	84.0811	293.174	C15H23N3O3	[M+H]+	Lys-Phe	Amino acids and derivatives	Amino acids and derivatives	6235-35-4	3	331913	-	-
Zbqn005083	563.14	269.04	564.148	C26H28O14	[M-H]-	Lucidin primeveroside	Quinones	Anthraquinone	29706-59-0	3	331033	-	-
pmf0297	297.316	183.211	298.324	C20H42O	[M-H]-	1-Eicosanol	Lipids	Free fatty acids	629-96-9	3	330710	-	-
Lmgn013947	471.35	471.35	472.355	C30H48O4	[M-H]-	2α,3α-Dihydroxyolean-12-en-28-oic acid	Terpenoids	Triterpene	26563-68-8	3	330023	-	-
Lmhp005872	455.218	177.055	454.21	C25H30N2O6	[M+H]+	Diferuloylcadaverine	Alkaloids	Phenolamine	-	3	328582	-	-
Wagp007572	359.11	329.07	358.105	C19H18O7	[M+H]+	Quercetin 3,5,7,3'-tetramethyl ether*	Flavonoids	Flavones	-	2	328505	-	-
Walp009429	374.36	312.33	373.356	C22H47NO3	[M+H]+	2-AminodocoSane-1,5,21-triol	Others	Others	-	3	327585	-	-
MWSHY0132	449.108	303.05	448.101	C21H20O11	[M+H]+	Quercetin-3-O-rhamnoside(Quercitrin)	Flavonoids	Flavonols	522-12-3	3	327243	C01750	ko00944
Hmgn002038	637.179	475.14	638.185	C29H34O16	[M-H]-	β-Oxoacteoside	Phenolic acids	Phenolic acids	-	3	326175	-	-
Lmsp010098	361.13	197.06	360.121	C19H20O7	[M+H]+	5-Hydroxy-6,7,3',4'-tetramethoxyflavanone*	Flavonoids	Flavanones	-	3	324987	-	-
mws2627	317.07	285.04	316.058	C16H12O7	[M+H]+	Tamarixetin (3,3',5,7-Tetrahydroxy-4'-Methoxyflavone)	Flavonoids	Flavonols	603-61-2	3	324060	C10188	-
Lmbn001162	339.074	177.023	340.079	C15H16O9	[M-H]-	Esculetin-7-O-glucoside*	Lignans and Coumarins	Coumarins	-	3	323720	-	-
Hmlp003129	359.149	137.063	358.142	C20H22O6	[M+H]+	Matairesinol	Lignans and Coumarins	Lignans	580-72-3	3	320872	C10682	ko00999,ko01100,ko01110
MWStz083	197.129	70.0674	196.121	C10H16N2O2	[M+H]+	Cyclo(D-Val-L-Pro)	Amino acids and derivatives	Amino acids and derivatives	27483-18-7	3	320608	-	-
Lmjn004351	331.05	165.99	332.053	C16H12O8	[M-H]-	Quercetagetin-4'-Methyl Ether	Flavonoids	Flavonols	-	2	320505	-	-
MWSprf140	339.09	255.07	338.079	C19H14O6	[M+H]+	Daidzein Diacetate	Flavonoids	Isoflavones	3682-01-7	3	319100	-	-
pmn001378	519.19	357.14	520.194	C26H32O11	[M-H]-	Pinoresinol-4-O-glucoside	Lignans and Coumarins	Lignans	41607-20-9	1	318355	C17529	-
MWS201415	231.098	70.0659	230.09	C9H14N2O5	[M+H]+	Pro-Asp	Amino acids and derivatives	Amino acids and derivatives	85227-98-1	3	318256	-	-
Lmsn004132	329.09	167.04	330.11	C18H18O6	[M-H]-	Hamiltone A	Flavonoids	Flavanones	6626-61-5	3	317229	-	-
mws2191	779.459	617.405	780.466	C42H68O13	[M-H]-	Saikosaponin G	Terpenoids	Triterpene Saponin	99365-19-2	3	316008	-	-
mws0117	181.05	122.04	182.058	C9H10O4	[M-H]-	Homovanillic acid; 4-Hydroxy-3-methoxyphenylacetic acid	Phenolic acids	Phenolic acids	306-08-1	2	315621	C05582	ko00350,ko01100
Lasp009118	242.08	199.06	241.074	C14H11NO3	[M+H]+	1-hydroxy-7-methoxyacridone	Alkaloids	Quinorisidine alkaloids	-	2	315573	-	-
Zbdp007159	359.11	329.07	358.105	C19H18O7	[M+H]+	5-Hydroxy-7,2',4',5'-tetramethoxyisoflavone; Robustigenin*	Flavonoids	Isoflavones	-	2	315398	-	-
MWS201389	261.12	136.04	260.112	C9H16N4O5	[M+H]+	Asn-Gln	Amino acids and derivatives	Amino acids and derivatives	14608-83-4	3	315064	-	-
pmp000380	409.2	363.2	408.194	C25H28O5	[M+H]+	3-Hydroxyglabrol	Flavonoids	Flavanonols	74148-41-7	2	314472	-	-
Zbln009218	269.08	239.04	270.089	C16H14O4	[M-H]-	2,5-dihydroxy-3,4-dimethoxyphenanthrene	Quinones	PhenAnthraquinones	-	3	314003	-	-
Hmyp002315	303.04	257.045	302.043	C15H10O7	[M+H]+	3,5,7,4'-Tetrahydroxy-Coumaronochromone	Others	Chromone	-	3	313967	-	-
Wafn002827	357.12	195.07	358.126	C16H22O9	[M-H]-	Dihydroferulic acid glucoside	Phenolic acids	Phenolic acids	-	1	310412	-	-
Lakn004098	281.14	171.12	282.147	C15H22O5	[M-H]-	Dihydrophaseic acid	Terpenoids	Sesquiterpenoids	41756-77-8	3	309994	C15971	ko00906
mws0089	447.09	285.04	448.101	C21H20O11	[M-H]-	Kaempferol-7-O-glucoside*	Flavonoids	Flavonols	16290-07-6	3	309333	-	-
MWS2091	123.08	77.0375	122.073	C8H10O	[M+H]+	1-Phenylethanol	Phenolic acids	Phenolic acids	98-85-1	3	307922	C07112	-
MWStz070	182.081	91.0548	181.074	C9H11NO3	[M+H]+	N-(2-Hydroxy-4-methoxyphenyl)acetamide	Alkaloids	Phenolamine	58469-06-0	3	307779	-	-
MWS2673	339.25	121.1	338.246	C20H34O4	[M+H]+	5,6-DiHETrE[(±)5,6-dihydroxy-8Z,11Z,14Z-eicosatrienoic acid]	Lipids	Free fatty acids	213382-49-1	3	306944	C14772	ko00590,ko01100
pmb1912	474.173	327.12	473.166	C20H23N7O7	[M+H]+	10-Formyltetrahydrofolic Acid	Alkaloids	Alkaloids	2800-34-2	3	306630	C00234	ko00670,ko00970,ko01100,ko01200,ko01240
Qmhp090801	176.07	133.05	175.063	C10H9NO2	[M+H]+	4-Methoxy-2(1H)-quinolinone	Alkaloids	Phenolamine	-	3	306565	-	-
MWS1846	151.04	93.0347	152.047	C8H8O3	[M-H]-	Phenoxyacetic acid*	Phenolic acids	Phenolic acids	122-59-8	3	305993	C02181	-
MWS3136	167.04	108.028	168.042	C8H8O4	[M-H]-	4-Methoxysalicylic Acid	Phenolic acids	Phenolic acids	2237-36-7	3	304976	-	-
mws0154	173.05	93.03	174.053	C7H10O5	[M-H]-	Shikimic acid	Organic acids	Organic acids	138-59-0	3	304563	C00493	ko00400,ko00996,ko00999,ko01100,ko01110,ko01230,ko01240
Zbbn004440	535.15	329.1	536.153	C25H28O13	[M-H]-	10-O-Caffeoyl-geniposidic acid	Terpenoids	Monoterpenoids	-	3	304523	-	-
MWSslk257	324.06	112.052	323.052	C9H14N3O8P	[M+H]+	Cytidine 5'-monophosphate(Cytidylic acid)	Nucleotides and derivatives	Nucleotides and derivatives	63-37-6	3	304353	C00055	ko00240,ko01100,ko01232
pme0428	237.077	103.018	238.084	C12H14O5	[M-H]-	3,4,5-Trimethoxycinnamic acid	Phenolic acids	Phenolic acids	90-50-6	3	303551	-	-
MWS5083	455.097	96.9685	456.105	C17H21N4O9P	[M-H]-	Flavin Single Nucleotide(FMN)	Nucleotides and derivatives	Nucleotides and derivatives	6184-17-4	3	302172	C00061	ko00190,ko00740,ko01100,ko01110,ko01240
Lmmn003663	329.088	167.036	330.095	C14H18O9	[M-H]-	5-Glucosyloxy-2-Hydroxybenzoic acid methyl ester	Phenolic acids	Phenolic acids	-	3	301124	-	-
Wagp009674	361.13	197.04	360.121	C19H20O7	[M+H]+	3',6'-Dihydroxy-3,4,2',4'-Tetramethoxychalcone*	Flavonoids	Chalcones	-	3	300598	-	-
MWSmce159	193.046	147.044	192.042	C10H8O4	[M+H]+	6,7-Dihydroxy-4-methylcoumarin	Lignans and Coumarins	Coumarins	529-84-0	3	299767	-	-
WaYp007695	334.3	242.25	333.288	C18H39NO4	[M+H]+	2-Aminooctadecane-1,16,18,18-tetraol	Others	Others	-	1	299554	-	-
mws0576	103.04	59.0139	104.047	C4H8O3	[M-H]-	3-Hydroxybutyric acid	Organic acids	Organic acids	300-85-6	3	297302	C01089	ko00650,ko01100
MWStz058	257.09	211.09	256.085	C14H12N2O3	[M+H]+	7-Hydroxy-β-carboline-1-propionic acid	Alkaloids	Plumerane	215934-15-9	3	295008	-	-
Lmbn000193	103.004	59.0139	104.011	C3H4O4	[M-H]-	Tartronate semialdehyde*	Organic acids	Organic acids	2480-77-5	3	294663	C01146	ko00053,ko00630,ko01100
WaYp006462	290.27	228.23	289.262	C16H35NO3	[M+H]+	2-Aminohexadecane-1,5,15-triol	Others	Others	-	2	291581	-	-
Lmbn005487	313.24	251.24	314.246	C18H34O4	[M-H]-	12,13-DHOME; (9Z)-12,13-Dihydroxyoctadec-9-enoic acid	Lipids	Free fatty acids	263399-35-5	2	290282	C14829	ko00591
Lmrn001951	181.05	135.04	182.058	C9H10O4	[M-H]-	(S)-2-Hydroxy-3-(4-Hydroxyphenyl)Propanoic Acid*	Phenolic acids	Phenolic acids	23508-35-2	2	289981	-	-
MWSHY0126	301.07	258.05	300.063	C16H12O6	[M+H]+	Kaempferide (3,5,7-Trihydroxy-4'-methoxyflavone)	Flavonoids	Flavonols	491-54-3	2	289204	C10098	ko00944
mws0251	127.05	110.024	126.043	C5H6N2O2	[M+H]+	Thymine	Nucleotides and derivatives	Nucleotides and derivatives	65-71-4	3	287495	C00178	ko00240,ko01100,ko01232
Lmhp011562	353.27	261.22	352.261	C21H36O4	[M+H]+	1-α-Linolenoyl-glycerol*	Lipids	Glycerol ester	-	2	287435	-	-
mws0147	117.056	59.0139	118.063	C5H10O3	[M-H]-	β-Hydroxyisovaleric acid	Organic acids	Organic acids	625-08-1	3	287305	C20827	ko00280,ko01100
Zjrn080662	841.5	781.47	842.503	C44H74O15	[M-H]-	Yesanchinoside D	Terpenoids	Triterpene Saponin	-	3	286198	-	-
mws1593	665.215	161.044	666.222	C24H42O21	[M-H]-	D-Maltotetraose	Others	Saccharides	34612-38-9	3	285107	C02052	-
mws1634	255.065	181.028	254.058	C15H10O4	[M+H]+	Chrysophanol	Quinones	Anthraquinone	481-74-3	3	284274	C10315	-
MWS0274	165.06	119.05	166.063	C9H10O3	[M-H]-	DL-3-Phenyllactic acid*	Organic acids	Organic acids	828-01-3	1	283370	-	-
Hmtn001288	181.05	135.04	182.058	C9H10O4	[M-H]-	Methyl 2,4-dihydroxyphenylacetate*	Phenolic acids	Phenolic acids	67828-42-6	2	282497	-	-
Wasn002902	355.07	209.03	356.074	C15H16O10	[M-H]-	O-p-Coumaroylgalactaric acid	Phenolic acids	Phenolic acids	-	2	280922	-	-
MWS20182	195.07	136.05	196.074	C10H12O4	[M-H]-	Dihydroferulic Acid	Phenolic acids	Phenolic acids	1135-23-5	3	280134	-	-
HJN003	385.113	223.062	386.121	C17H22O10	[M-H]-	1-O-Sinapoyl-β-D-glucose	Phenolic acids	Phenolic acids	-	3	279506	C01175	ko00940,ko01110
MWSslk066	169.05	65.0388	168.042	C8H8O4	[M+H]+	3-Hydroxy-4-methoxybenzoic acid; Isovanillic Acid	Phenolic acids	Phenolic acids	645-08-9	3	277717	-	-
Lmsp010763	353.27	261.22	352.261	C21H36O4	[M+H]+	Monolinolenin*	Lipids	Glycerol ester	75685-85-7	2	276802	-	-
Wcdp007645	295.23	151.11	294.219	C18H30O3	[M+H]+	9-Oxo-10,12-Octadecadienoic Acid	Lipids	Free fatty acids	54665-32-6	1	272842	-	-
Zmjp000182	189.134	70.0652	188.127	C7H16N4O2	[M+H]+	N-Monomethyl-L-arginine*	Amino acids and derivatives	Amino acids and derivatives	17035-90-4	3	270088	C03884	-
MWSHY0161	595.145	287.057	594.137	C30H26O13	[M+H]+	Kaempferol-3-O-(6''-p-Coumaroyl)glucoside (Tiliroside)*	Flavonoids	Flavonols	20316-62-5	3	269614	C17140	-
Zmzn003953	309.2	227.2	310.214	C18H30O4	[M-H]-	13(s)-hydroperoxy-(9z,11e,15z)-octadecatrienoic acid	Lipids	Free fatty acids	67597-26-6	2	268612	C04785	ko00592,ko01100,ko01110
pme2996	161.024	117.035	162.032	C9H6O3	[M-H]-	4-Hydroxycoumarin	Lignans and Coumarins	Coumarins	1076-38-6	3	267844	C20414	-
Lhhp120823	193.084	105.069	192.079	C11H12O3	[M+H]+	Eugenyl formate	Others	Others	-	3	267316	-	-
pmp000442	471.35	453.34	470.34	C30H46O4	[M+H]+	3,6-Dihydroxyurs-12,18(19)-dien-28-oic acid (Uncargenin A)	Terpenoids	Triterpene	-	2	265877	-	-
Zmgp004066	985.46	809.43	984.457	C48H72O21	[M+H]+	Licorice-saponin A	Terpenoids	Triterpene Saponin	-	2	265516	-	-
pmb2979	549.125	387.1	550.132	C25H26O14	[M-H]-	Hesperetin-7-O-(6''-malonyl)glucoside	Flavonoids	Flavanones	-	3	265297	-	-
pmp001123	271.1	239.07	270.089	C16H14O4	[M+H]+	2,5-Dihydroxy-4,9-dimethoxylphenanthrene*	Quinones	PhenAnthraquinones	-	1	265102	-	-
pme3034	131.035	87.0452	132.042	C5H8O4	[M-H]-	Ethylmalonic acid*	Organic acids	Organic acids	601-75-2	3	263738	-	-
Zmln002252	223.03	149.03	224.032	C10H8O6	[M-H]-	Sideretin (5,7,8-Trihydroxy-6-methoxycoumarin)	Lignans and Coumarins	Coumarins	-	3	263721	C22007	ko00999,ko01110
pmp000255	381.21	293.15	380.199	C24H28O4	[M+H]+	Z,Z9-6.89,7.39-Diligustilide	Others	Lactones	-	1	259564	-	-
pmn001681	165.092	149.061	166.099	C10H14O2	[M-H]-	1-(4-Methoxyphenyl)-1-propanol	Phenolic acids	Phenolic acids	5349-60-0	3	259174	-	-
pmb3081	288.997	96.9696	290.004	C6H11PO11	[M-H]-	Glucaric acid-1-Phosphate	Others	Saccharides	-	1	258896	-	-
Lmtp002642	565.16	457.11	564.148	C26H28O14	[M+H]+	Apigenin-8-C-(2''-glucosyl)arabinoside	Flavonoids	Flavones	-	2	258348	-	-
pme0224	202.087	158.097	203.095	C12H13NO2	[M-H]-	Indole-3-butyric acid	Alkaloids	Plumerane	133-32-4	3	257889	C11284	-
mws1015	339.072	177.019	340.079	C15H16O9	[M-H]-	Esculin (6,7-Dihydroxycoumarin-6-O-glucoside)*	Lignans and Coumarins	Coumarins	531-75-9	3	257278	C09264	-
MWS201421	297.127	104.056	296.12	C14H20N2O3S	[M+H]+	Met-Phe	Amino acids and derivatives	Amino acids and derivatives	14492-14-9	3	257072	-	-
MWSmce177	221.09	133.03	222.089	C12H14O4	[M-H]-	Ethyl ferulate	Phenolic acids	Phenolic acids	4046-02-0	2	256634	-	-
Lmdp007998	345.1	315.05	344.09	C18H16O7	[M+H]+	Xanthomicrol (5,4'-Dihydroxy-6,7,8-trimethoxyflavone)	Flavonoids	Flavones	16545-23-6	2	256200	C14476	-
Lmjp006769	389.12	331.08	388.116	C20H20O8	[M+H]+	Artemetin (5-Hydroxy-3,3',4',6,7-pentamethoxyflavone)	Flavonoids	Flavones	479-90-3	3	255531	-	-
Hmgp002327	188.071	118.06	187.063	C11H9NO2	[M+H]+	3-amino-2-naphthoic acid*	Alkaloids	Alkaloids	-	3	255094	-	-
Lcdp000154	238.143	58.065	237.137	C13H19NO3	[M+H]+	codonopsinine	Alkaloids	Alkaloids	32490-07-6	3	255039	-	-
Lalp008933	303.12	137.06	302.115	C17H18O5	[M+H]+	4,4'-dihydroxy-2,6-dimethoxydihydrochalcone	Flavonoids	Chalcones	151752-08-8	3	254230	-	-
mws0145	151.04	93.0346	152.047	C8H8O3	[M-H]-	O-Anisic acid (2-Methoxybenzoic acid)*	Phenolic acids	Phenolic acids	529-75-9	3	251852	-	-
MWS2099	137.06	77.0403	136.052	C8H8O2	[M+H]+	4-Methylbenzoic acid	Phenolic acids	Phenolic acids	99-94-5	3	251733	C01454	ko01100
MWSHY0163	289.071	215.071	288.063	C15H12O6	[M+H]+	Aromadendrin (Dihydrokaempferol)	Flavonoids	Flavanonols	480-20-6	3	251521	C00974	ko00941,ko01100,ko01110
Hmtn001302	299.08	137.02	300.084	C13H16O8	[M-H]-	Glucosyloxybenzoic acid*	Phenolic acids	Phenolic acids	-	3	251155	-	-
Wbtn006810	287.05	135.04	288.063	C15H12O6	[M-H]-	6,7-dihydroxy-1,3-dimethoxyxanthen-9-one*	Flavonoids	Other Flavonoids	-	3	251072	-	-
Laxp006028	271.06	225.05	270.053	C15H10O5	[M+H]+	3',4',6-Trihydroxyaurone	Flavonoids	Other Flavonoids	-	3	248139	-	-
mws1405	267.03	211.054	268.037	C15H8O5	[M-H]-	Coumestrol	Lignans and Coumarins	Coumarins	479-13-0	3	247672	C10205	ko00943,ko01110
pmp000390	439.25	383.18	438.241	C27H34O5	[M+H]+	Licorisoflavan A*	Flavonoids	Other Flavonoids	129314-37-0	1	246825	-	-
MWS1852	137.06	94.0418	136.052	C8H8O2	[M+H]+	4-Methoxybenzaldehyde	Others	Aldehyde compounds	123-11-5	3	246377	C10761	-
MWSmce332	209.08	191.07	208.074	C11H12O4	[M+H]+	3,4-Dimethoxycinnamic acid	Phenolic acids	Phenolic acids	2316-26-9	1	242964	-	-
Lmsp010393	359.11	298.09	358.105	C19H18O7	[M+H]+	Eupatorin-5-methylether (3'-hydroxy-5,6,7,4'-tetramethoxyflavone)	Flavonoids	Flavones	21764-09-0	3	242586	-	-
MWS201462	290.146	175.119	289.139	C10H19N5O5	[M+H]+	Arg-Asp	Amino acids and derivatives	Amino acids and derivatives	15706-88-4	3	242541	-	-
pmn001610	307.264	307.264	308.272	C20H36O2	[M-H]-	Eicosadienoic acid*	Lipids	Free fatty acids	5598-38-9	1	242509	C16525	ko01040
mws1417	160.04	116.051	161.048	C9H7NO2	[M-H]-	Indole-3-carboxylic acid*	Alkaloids	Plumerane	771-50-6	3	240718	C19837	-
Lmgn000160	131.046	70.0297	132.054	C4H8N2O3	[M-H]-	3-Ureidopropionic Acid	Organic acids	Organic acids	462-88-4	3	239841	C02642	ko00240,ko00410,ko00770,ko01100
mws1050	148.06	88.0393	147.053	C5H9NO4	[M+H]+	O-Acetylserine	Amino acids and derivatives	Amino acids and derivatives	5147-00-2	3	239299	C00979	ko00270,ko00908,ko00920,ko01100,ko01110,ko01200,ko01230,ko04122
MWSHY0091	455.21	409.2	454.199	C26H30O7	[M+H]+	Obacunone	Terpenoids	Triterpene	751-03-1	3	239125	C08775	-
MWSprf101	289.108	187.046	288.1	C16H16O5	[M+H]+	Columbianetin acetate	Lignans and Coumarins	Coumarins	23180-65-6	3	238531	-	-
mws0574	103.04	57.0371	104.047	C4H8O3	[M-H]-	2-Hydroxyisobutyric acid*	Organic acids	Organic acids	594-61-6	3	238376	C21297	-
pmb3068	337.09	163.04	338.1	C16H18O8	[M-H]-	1-O-p-Coumaroylquinic acid	Phenolic acids	Phenolic acids	-	3	238347	-	-
mws0102	160.04	116.051	161.048	C9H7NO2	[M-H]-	Indole-5-carboxylic acid*	Alkaloids	Plumerane	1670-81-1	3	238073	-	-
Lmhp011388	353.269	261.221	352.261	C21H36O4	[M+H]+	2-α-Linolenoyl-glycerol*	Lipids	Glycerol ester	55268-58-1	2	237836	-	-
pme1184	268.104	152.057	267.097	C10H13N5O4	[M+H]+	2'-Deoxyguanosine	Nucleotides and derivatives	Nucleotides and derivatives	961-07-9	3	237319	C00330	ko00230,ko01100,ko01232,ko02010
Zmdn006903	283.06	240.04	284.068	C16H12O5	[M-H]-	6-Methylaloe emodin	Quinones	Anthraquinone	-	3	236471	-	-
Lmbn005923	277.217	59.0139	278.225	C18H30O2	[M-H]-	Crepenynic acid	Lipids	Free fatty acids	2277-31-8	3	236406	C07289	ko00591
mws0752	185.155	185.156	186.162	C11H22O2	[M-H]-	Undecylic Acid	Lipids	Free fatty acids	112-37-8	3	234648	C17715	-
Lmjp101302	291.12	219.06	290.115	C16H18O5	[M+H]+	5,6-Dimethoxy-8-(3'-methyl-2'-oxobutyl)coumarin	Lignans and Coumarins	Coumarins	-	3	234453	-	-
pmp000110	359.11	344.09	358.105	C19H18O7	[M+H]+	7-Hydroxy-3,5,6,8-tetramethoxyflavone*	Flavonoids	Flavones	-	3	233409	-	-
Lmbn000612	128.04	82.03	129.043	C5H7NO3	[M-H]-	1-Pyrroline-4-hydroxy-2-carboxylic acid	Organic acids	Organic acids	9054-77-7	2	232334	C04282	ko00470,ko01100
MWS0559	161.05	71.01	162.053	C6H10O5	[M-H]-	1,6-anhydro-β-D-glucose	Others	Saccharides	498-07-7	1	229577	-	-
pme0274	132.102	69.0699	131.095	C6H13NO2	[M+H]+	6-Aminocaproic acid	Organic acids	Organic acids	60-32-2	3	228292	C02378	ko01100
MWStz140	176.11	146.1	175.1	C11H13NO	[M+H]+	4-(Dimethylamino)cinnamaldehyde	Alkaloids	Alkaloids	6203-18-5	3	226844	-	-
Lmbn001364	131.035	87.0453	132.042	C5H8O4	[M-H]-	4-Hydroxy-2-Oxopentanoic Acid*	Organic acids	Organic acids	3318-73-8	3	225933	C03589	ko00360,ko01100
pme2529	163.061	101.024	164.069	C6H12O5	[M-H]-	1,5-Anhydro-D-glucitol	Others	Saccharides	154-58-5	3	225515	C07326	-
Lmmn002164	131.035	87.0452	132.042	C5H8O4	[M-H]-	Monomethyl succinate*	Organic acids	Organic acids	3878-55-5	3	224946	-	-
Zblp004068	285.08	242.05	284.068	C16H12O5	[M+H]+	7-Methoxy-3,4'-Dihydroxyflavone	Flavonoids	Flavonols	-	1	221809	-	-
mws0064	287.056	135.045	288.063	C15H12O6	[M-H]-	Eriodictyol (5,7,3',4'-Tetrahydroxyflavanone)*	Flavonoids	Flavanones	552-58-9	3	221048	C05631	ko00941,ko01100,ko01110
Cmyn001328	339.069	177.018	340.079	C15H16O9	[M-H]-	Daphnin*	Lignans and Coumarins	Coumarins	486-55-5	3	220971	C01421	-
Lmmn000806	131.035	87.0459	132.042	C5H8O4	[M-H]-	Dimethylmalonic acid*	Organic acids	Organic acids	595-46-0	3	220418	-	-
Zmhn002301	325.09	163.04	326.1	C15H18O8	[M-H]-	p-Coumaric acid-4-O-glucoside*	Phenolic acids	Phenolic acids	117405-48-8	1	220102	C06739	-
MWS5238	165.091	91.0546	164.084	C10H12O2	[M+H]+	4-Phenylbutyric acid	Organic acids	Organic acids	1821-12-1	3	219673	-	-
Hmyn007168	483.27	255.23	484.28	C22H45O9P	[M-H]-	LysoPG 16:0	Lipids	Glycerol ester	-	2	218854	-	-
Zmgn002106	206.08	58.03	207.089	C11H13NO3	[M-H]-	N-Acetyl-L-phenylalanine	Amino acids and derivatives	Amino acids and derivatives	2018-61-3	1	217523	C03519	ko00360,ko01100
Hmmp001310	188.071	118.065	187.063	C11H9NO2	[M+H]+	3-Indoleacrylic acid*	Alkaloids	Plumerane	1204-06-4	3	216706	C21283	-
mws0206	103.04	57.0352	104.047	C4H8O3	[M-H]-	2-Hydroxybutyric Acid*	Organic acids	Organic acids	3347-90-8	3	216638	C05984	ko00640
Zbhn006453	315.05	300.03	316.058	C16H12O7	[M-H]-	Pedalitin	Flavonoids	Flavones	22384-63-0	2	213418	C10119	-
Lmhn002321	461.07	167.04	462.08	C21H18O12	[M-H]-	Vnilloylcaffeoyltartaric acid	Phenolic acids	Phenolic acids	-	3	212984	-	-
Hmln003754	521.2	359.15	522.21	C26H34O11	[M-H]-	Icariside E5*	Others	Ketone compounds	126176-79-2	1	212565	-	-
Lmhp001430	227.103	116.072	226.095	C10H14N2O4	[M+H]+	Cyclo(Pro-Glu)	Amino acids and derivatives	Amino acids and derivatives	-	3	212435	-	-
Hmlp005803	271.1	121.03	270.089	C16H14O4	[M+H]+	4,4'-dihydroxy-2'-methoxychalcone	Flavonoids	Chalcones	-	2	211673	-	-
Zjgp101440	809.43	439.36	808.424	C42H64O15	[M+H]+	30-hydroxy glycyrrhizin	Terpenoids	Triterpene Saponin	-	1	210624	-	-
pme2596	184.06	148.039	183.053	C8H9NO4	[M+H]+	4-Pyridoxic acid	Others	Vitamin	82-82-6	3	210336	C00847	ko00750,ko01100
Lmbn001288	131.035	87.0443	132.042	C5H8O4	[M-H]-	2-Hydroxy-2-methyl-3-oxobutanoic acid*	Organic acids	Organic acids	71698-08-3	3	209163	C06010	ko00290,ko00650,ko00660,ko00770,ko01100,ko01110,ko01210,ko01230
MWSmce084	233.11	187.11	232.11	C14H16O3	[M+H]+	Fraxinellone	Others	Ketone compounds	28808-62-0	3	208261	-	-
pme1611	433.11	313.07	434.121	C21H22O10	[M-H]-	Isohemiphloin	Flavonoids	Flavanones	3682-02-8	3	207243	-	-
MWSmce658	193.05	153.02	192.042	C10H8O4	[M+H]+	Noreugenin; 5,7-Dihydroxy-2-Methylchromone	Others	Chromone	1013-69-0	3	205955	C20462	-
zjbp120603	387.142	177.052	386.137	C21H22O7	[M+H]+	sen-byakangelicol	Lignans and Coumarins	Coumarins	77063-74-2	3	205913	-	-
Zbqn004207	264.09	146.05	265.095	C13H15NO5	[M-H]-	(2-phenylacetyl)-L-glutamicacid	Amino acids and derivatives	Amino acids and derivatives	-	1	204546	-	-
Wcdp010162	353.27	261.22	352.261	C21H36O4	[M+H]+	1-Monolinolenoyl-Rac-Glycerol*	Lipids	Glycerol ester	18465-99-1	2	204485	-	-
Zmhn002422	355.103	193.052	356.111	C16H20O9	[M-H]-	1-O-Feruloyl-β-D-glucose	Phenolic acids	Phenolic acids	7196-71-6	3	203890	C17759	-
Waln011009	578.34	279.23	579.354	C28H54NO9P	[M-H]-	2-(2,3-dihydroxypropoxy)-3-(((2-(dimethylamino)ethoxy)(hydroxy)phosphoryl)oxy)propyl (11Z,14Z)-octadeca-11,14-dienoate	Others	Others	-	1	202474	-	-
MWSmce278	327.188	159.077	326.188	C21H26O3	[M+H]+	Acitretin	Others	Vitamin	55079-83-9	3	201351	-	-
pmn001606	309.28	309.28	310.287	C20H38O2	[M-H]-	Eicosenoic acid	Lipids	Free fatty acids	26764-41-0	3	200602	C16526	ko01040
Lcsn006884	213.11	169.12	214.12	C11H18O4	[M-H]-	2,2'-(3-methylcyclohexane-1,1-diyl)diacetic acid	Organic acids	Organic acids	5345-12-0	1	198979	-	-
Zjgp101431	839.4	469.33	838.399	C42H62O17	[M+H]+	licorice-saponin P2	Terpenoids	Triterpene Saponin	-	1	197854	-	-
MWS201474	319.141	156.077	318.133	C15H18N4O4	[M+H]+	Tyr-His	Amino acids and derivatives	Amino acids and derivatives	3788-44-1	3	197341	-	-
Lmsp004721	625.18	317.07	624.169	C28H32O16	[M+H]+	Tamarixetin-3-O-glucoside-7-O-rhamnoside*	Flavonoids	Flavonols	-	1	196919	-	-
Zmpn003368	293.21	195.14	294.219	C18H30O3	[M-H]-	13S-Hydroxy-9Z,11E,15Z-octadecatrienoic acid	Lipids	Free fatty acids	87984-82-5	3	196918	C16316	ko00592
Wmhn008845	299.06	256.04	300.063	C16H12O6	[M-H]-	Questinol	Quinones	Anthraquinone	35688-09-6	3	195958	C17811	-
pme3961	252.109	136.062	251.102	C10H13N5O3	[M+H]+	2'-Deoxyadenosine	Nucleotides and derivatives	Nucleotides and derivatives	958-09-8	3	195216	C00559	ko00230,ko01100,ko01232,ko02010
MWSmce653	149.061	106.042	150.068	C9H10O2	[M-H]-	2'-Hydroxy-4'-Methylacetophenone	Phenolic acids	Phenolic acids	6921-64-8	3	194262	-	-
mws0712	130.051	86.0595	131.058	C5H9NO3	[M-H]-	N-Propionylglycine	Amino acids and derivatives	Amino acids and derivatives	21709-90-0	3	194124	-	-
MA10074217	144.05	115.04	145.053	C9H7NO	[M-H]-	4-Hydroxyquinoline	Alkaloids	Quinoline alkaloids	611-36-9	3	193663	C06343	-
Zbdp006972	301.07	241.05	300.063	C16H12O6	[M+H]+	5,7,4'-Trihydroxy-3'-methoxyisoflavone; 3'-O-Methylorobol	Flavonoids	Isoflavones	36190-95-1	1	193643	-	-
pmn001560	447.09	191.04	448.101	C21H20O11	[M-H]-	Cimicifugic acid A	Phenolic acids	Phenolic acids	205114-65-4	1	193194	-	-
pmp001222	339.16	271.1	338.152	C21H22O4	[M+H]+	Bavachinin	Flavonoids	Flavanones	19879-30-2	3	193127	-	-
Zmhn002227	385.11	223.06	386.121	C17H22O10	[M-H]-	4-O-Glucosyl-sinapate	Phenolic acids	Phenolic acids	-	3	191715	C02919	-
pmb2586	593.13	285.6	594.137	C30H26O13	[M-H]-	Gallocatechin-(4α→8)-catechin	Flavonoids	Flavanols	-	3	191583	-	-
pme0193	147.076	84.0444	146.069	C5H10N2O3	[M+H]+	L-Glutamine	Amino acids and derivatives	Amino acids and derivatives	56-85-9	3	190605	C00064	ko00220,ko00230,ko00240,ko00250,ko00470,ko00630,ko00750,ko00910,ko00970,ko01100,ko01230,ko01232,ko01240,ko02010
mws1631	247.13	145.1	246.126	C15H18O3	[M+H]+	Santonin	Terpenoids	Sesquiterpenoids	481-06-1	3	190439	C02206	-
pmp001221	325.14	205.09	324.136	C20H20O4	[M+H]+	Bavachin	Flavonoids	Flavanones	19879-32-4	1	190295	-	-
Lacn005311	533.17	371.11	534.174	C26H30O12	[M-H]-	Phellatin	Flavonoids	Flavonols	-	3	189429	-	-
mws1013	177.02	133.03	178.027	C9H6O4	[M-H]-	Esculetin (6,7-Dihydroxycoumarin)	Lignans and Coumarins	Coumarins	305-01-1	1	188493	C09263	ko00999,ko01110
MWSmce417	453.174	291.128	452.168	C22H28O10	[M+H]+	5-O-Methylvisammioside	Others	Chromone	84272-85-5	3	187829	-	-
mws3109	168.065	123.044	167.058	C8H9NO3	[M+H]+	4-Hydroxy-L-phenylglycine	Amino acids and derivatives	Amino acids and derivatives	32462-30-9	3	187749	-	-
Hmgn002833	371.115	297.11	372.121	C20H20O7	[M-H]-	4-Ketopinoresinol	Lignans and Coumarins	Lignans	66288-89-9	3	187106	-	-
MWSmce116	252.104	136.061	251.102	C10H13N5O3	[M+H]+	5'-Deoxyadenosine	Nucleotides and derivatives	Nucleotides and derivatives	4754-39-6	3	187079	C05198	-
pmb0863	492.308	184.073	491.301	C24H46NO7P	[M+H]+	LysoPC 16:2(2n isomer)	Lipids	LPC	-	3	187035	-	-
MWSmce184	219.06	173.03	218.058	C12H10O4	[M+H]+	Ethyl 3-coumarincarboxylate	Lignans and Coumarins	Coumarins	1846-76-0	3	186835	-	-
Lmhp008833	494.324	184.073	493.317	C24H48NO7P	[M+H]+	LysoPC 16:1(2n isomer)*	Lipids	LPC	-	3	186415	-	-
Hmmn002544	355.1	193.05	356.111	C16H20O9	[M-H]-	Ferulic acid-4-O-glucoside	Phenolic acids	Phenolic acids	117405-51-3	3	186044	-	-
Lthp012017	249.15	157.1	248.141	C15H20O3	[M+H]+	Reynosin	Terpenoids	Sesquiterpenoids	28254-53-7	3	185857	-	-
Zmhn001358	299.08	137.02	300.084	C13H16O8	[M-H]-	4-O-Glucosyl-4-hydroxybenzoic acid	Phenolic acids	Phenolic acids	-	3	185798	-	-
Lmmn002260	551.21	389.17	552.221	C27H36O12	[M-H]-	5'-Methoxyisolariciresinol-9'-O-glucoside	Lignans and Coumarins	Lignans	-	3	185129	-	-
MWSslk008	281.118	175.046	280.11	C18H16O3	[M+H]+	Phenprocoumon	Lignans and Coumarins	Coumarins	435-97-2	3	184830	-	-
Lmlp007315	235.13	171.115	234.126	C14H18O3	[M+H]+	Lobetyol	Others	Others	136171-87-4	3	184634	-	-
MWS201432	313.122	104.053	312.114	C14H20N2O4S	[M+H]+	Met-Tyr	Amino acids and derivatives	Amino acids and derivatives	13589-04-3	3	184533	-	-
Lmyp004318	595.145	287.056	594.137	C30H26O13	[M+H]+	Kaempferol-3-O-(6''-p-Coumaroyl)galactoside*	Flavonoids	Flavonols	-	3	184394	-	-
MWSmce265	247.091	229.086	246.089	C14H14O4	[M+H]+	Decursinol	Lignans and Coumarins	Coumarins	23458-02-8	3	181968	C09259	-
MWS3149	151.04	107.05	152.047	C8H8O3	[M-H]-	3-Methoxybenzoic acid	Phenolic acids	Phenolic acids	586-38-9	3	181908	-	-
pmp000478	248.13	145.03	247.121	C14H17NO3	[M+H]+	N-Isobutyl-3(3,4-methylenedioxyphenyl)-2E-trienamide	Alkaloids	Alkaloids	-	1	179998	-	-
Lamp006047	463.16	167.07	462.152	C23H26O10	[M+H]+	Astrapterocarpan-3-O-glucoside*	Flavonoids	Other Flavonoids	-	1	179750	-	-
MWSslk172	247.061	217.024	246.053	C13H10O5	[M+H]+	Isopimpinellin	Lignans and Coumarins	Coumarins	482-27-9	3	178902	C02162	ko00999,ko01110
pme0026	147.113	84.0808	146.106	C6H14N2O2	[M+H]+	L-Lysine	Amino acids and derivatives	Amino acids and derivatives	56-87-1	3	178879	C00047	ko00300,ko00310,ko00470,ko00780,ko00960,ko00970,ko01100,ko01110,ko01210,ko01230,ko02010
pmp000413	433.11	283.06	432.106	C21H20O10	[M+H]+	Genistein-8-C-glucoside	Flavonoids	Isoflavones	66026-80-0	2	178071	C10420	-
Zmhn001926	299.077	137.025	300.084	C13H16O8	[M-H]-	1-O-Salicyloyl-β-D-glucose*	Phenolic acids	Phenolic acids	60517-74-0	3	177152	-	-
MWSmce501	167.04	108.02	168.042	C8H8O4	[M-H]-	Protocatechuic Acid Methyl Ester	Phenolic acids	Phenolic acids	2150-43-8	3	177006	-	-
pmp000023	317.102	233.048	316.095	C17H16O6	[M+H]+	Neobyakangelicol	Lignans and Coumarins	Coumarins	35214-82-5	3	176592	C17126	-
MWS201479	239.103	136.076	238.095	C11H14N2O4	[M+H]+	Tyr-Gly	Amino acids and derivatives	Amino acids and derivatives	673-08-5	3	174638	-	-
Wasn002933	373.11	211.06	374.121	C16H22O10	[M-H]-	1-O-(3,4,5-Trimethoxybenzoyl)-B-D-Glucopyranoside	Phenolic acids	Phenolic acids	-	3	173006	-	-
Hmbn002692	517.16	175.04	518.164	C22H30O14	[M-H]-	6'-O-Feruloyl-D-sucrose	Phenolic acids	Phenolic acids	118230-77-6	3	171352	-	-
pmb2319	482.32	184.07	481.317	C23H48NO7P	[M+H]+	LysoPC 15:0*	Lipids	LPC	108273-89-8	1	170953	-	-
MWStz003	192.07	146.06	191.058	C10H9NO3	[M+H]+	3-Furfuryl-2-pyrrolecarboxylate*	Alkaloids	Pyrrole alkaloids	119767-00-9	3	170372	-	-
Zjgp101432	839.4	469.33	838.399	C42H62O17	[M+H]+	licorice-saponin Q2	Terpenoids	Triterpene Saponin	-	1	170178	-	-
Lajp006790	190.08	147.07	189.079	C11H11NO2	[M+H]+	8-Methoxy-4-methylquinolin-2(1H)-one	Alkaloids	Quinoline alkaloids	30198-01-7	3	169391	-	-
Lmhp009129	482.32	184.07	481.317	C23H48NO7P	[M+H]+	LysoPC 15:0(2n isomer)*	Lipids	LPC	-	1	169212	-	-
MWStz025	192.06	146.06	191.058	C10H9NO3	[M+H]+	1-Methoxyindole-3-Carboxylic Acid*	Alkaloids	Plumerane	91913-76-7	3	168769	-	-
pma1303	492.308	184.073	491.301	C24H46NO7P	[M+H]+	LysoPC 16:2	Lipids	LPC	-	3	168738	-	-
mws4175	175.025	85.0288	176.032	C6H8O6	[M-H]-	D-Glucurono-6,3-lactone	Others	Saccharides	32449-92-6	3	168727	C02670	ko00053,ko01100
MWSCX015	165.055	91.0526	164.047	C9H8O3	[M+H]+	Caffeic aldehyde	Phenolic acids	Phenolic acids	141632-15-7	3	168602	C10945	ko00940,ko01110
Zasn010433	307.26	307.26	308.272	C20H36O2	[M-H]-	9,12-Octadecadienoic acid,ethyl ester*	Others	Others	6114-21-2	1	167803	-	-
pmp000393	551.18	419.13	550.169	C26H30O13	[M+H]+	Isoliquiritin apioside*	Flavonoids	Chalcones	120926-46-7	1	167129	-	-
mws1336	138.055	120.044	137.048	C7H7NO2	[M+H]+	4-Aminobenzoic acid	Phenolic acids	Phenolic acids	150-13-0	3	166758	C00568	ko00790,ko01100,ko01240
MWS201480	253.119	136.077	252.111	C12H16N2O4	[M+H]+	Tyr-Ala	Amino acids and derivatives	Amino acids and derivatives	730-08-5	3	165760	-	-
Wagp012008	375.14	241.07	374.137	C20H22O7	[M+H]+	6'-Hydroxy-4,2',3',4',5'-Pentamethoxychalcone	Flavonoids	Chalcones	-	3	165709	-	-
MWSHY0067	611.158	303.051	610.153	C27H30O16	[M+H]+	Quercetin-3-O-rutinoside (Rutin)	Flavonoids	Flavonols	153-18-4	3	165693	C05625	ko00944,ko01100,ko01110
Zjgp101304	823.41	453.34	822.404	C42H62O16	[M+H]+	18α-glycyrrhizic acid	Terpenoids	Triterpene Saponin	83896-44-0	2	165014	-	-
Lacp006503	249.148	161.132	248.141	C15H20O3	[M+H]+	Codonolactone	Terpenoids	Sesquiterpenoids	-	3	164591	-	-
pmn001710	521.13	359.08	522.137	C24H26O13	[M-H]-	Rosmarinic acid-3'-O-glucoside	Phenolic acids	Phenolic acids	910028-78-3	3	164408	-	-
Zapp011308	409.2	297.08	408.194	C25H28O5	[M+H]+	8-geranylnaringenin	Flavonoids	Flavanones	87893-18-3	3	164402	-	-
MWSmce042	217.045	202.029	216.042	C12H8O4	[M+H]+	Bergapten*	Lignans and Coumarins	Coumarins	484-20-8	3	163363	C01557	ko00999,ko01110
mws1598	138.023	79.9564	139.03	C3H9NO3S	[M-H]-	3-Amino-1-propionic sulfonic acid	Organic acids	Organic acids	3687-18-1	3	163293	-	-
Zaln004082	335.08	179.03	336.084	C16H16O8	[M-H]-	3-O-caffeoylshikimic acid	Phenolic acids	Phenolic acids	-	3	163225	-	-
Hmsn002948	417.14	109.03	418.147	C18H26O11	[M-H]-	2-Hydroxyphenol-1-O-glucosyl(6→1)rhamnoside	Phenolic acids	Phenolic acids	-	3	162897	-	-
pmp000444	487.34	469.33	486.334	C30H46O5	[M+H]+	27,28-Dicarboxyl ursolic acid	Terpenoids	Triterpene	-	2	162680	-	-
pmb2228	538.387	184.073	537.379	C27H56NO7P	[M+H]+	LysoPC 19:0	Lipids	LPC	108273-88-7	3	162259	-	-
pmb2640	199.17	199.17	200.178	C12H24O2	[M-H]-	Dodecanoic acid (Lauric acid)	Lipids	Free fatty acids	143-07-7	3	161121	C02679	ko00061,ko01100,ko01110
Zmln000899	343.11	181.052	344.111	C15H20O9	[M-H]-	Syringaldehyde-4-O-glucoside	Phenolic acids	Phenolic acids	-	3	160532	-	-
MA10014775	109.03	81.03	110.037	C6H6O2	[M-H]-	Hydroquinone	Phenolic acids	Phenolic acids	123-31-9	2	159631	C00530	ko00350,ko01100
Laxp004658	279.12	139.08	280.131	C15H20O5	[M-H]-	Phaseic Acid	Terpenoids	Sesquiterpenoids	24394-14-7	1	158945	C09707	ko00906
Lmdn001501	373.11	123.05	374.121	C16H22O10	[M-H]-	Gardoside	Terpenoids	Monoterpenoids	54835-76-6	3	158285	C16963	-
Hmhn003518	355.104	175.04	356.111	C16H20O9	[M-H]-	4-O-β-D-glucopyranosylferulic acid	Phenolic acids	Phenolic acids	-	3	156237	-	-
Zjgp101306	839.4	469.33	838.399	C42H62O17	[M+H]+	macedonoside E	Terpenoids	Triterpene Saponin	-	2	155606	-	-
MWSslk130	255.066	129.034	254.058	C15H10O4	[M+H]+	7,8-Dihydroxyflavone	Flavonoids	Flavones	38183-03-8	3	155584	-	-
pme2566	217.083	199.072	218.09	C8H14N2O5	[M-H]-	5-L-Glutamyl-L-amino acid	Amino acids and derivatives	Amino acids and derivatives	5875-41-2	3	155269	-	-
Zbjn006482	461.11	299.06	462.116	C22H22O11	[M-H]-	Kaempferide-3-O-glucoside	Flavonoids	Flavonols	-	2	155162	-	-
mws0987	161.06	115.054	160.052	C10H8O2	[M+H]+	6-MethylCoumarin	Lignans and Coumarins	Coumarins	92-48-8	3	154503	-	-
MWS2056	115.075	69.0697	114.068	C6H10O2	[M+H]+	Delta-Hexalactone	Others	Lactones	823-22-3	3	154459	-	-
Lajp008711	259.1	189.05	258.089	C15H14O4	[M+H]+	7-methoxy-8-(3'-formylbut-2'-enyl)coumarin	Lignans and Coumarins	Coumarins	-	3	154235	-	-
MWS20147	449.11	287.06	448.101	C21H20O11	[M+H]+	Luteolin-3'-O-glucoside	Flavonoids	Flavones	-	3	152752	-	-
Wcdp005264	246.24	88.08	245.236	C14H31NO2	[M+H]+	Tetradecasphinganine*	Others	Others	-	2	151939	-	-
mws1068	285.041	151.004	286.048	C15H10O6	[M-H]-	Kaempferol (3,5,7,4'-Tetrahydroxyflavone)	Flavonoids	Flavonols	520-18-3	1	151303	C05903	ko00941,ko00944,ko01100,ko01110
MWSmce689	293.248	95.0855	292.24	C19H32O2	[M+H]+	Methyl linolenate	Lipids	Free fatty acids	301-00-8	3	151234	-	-
Hmln002355	549.199	387.146	550.205	C27H34O12	[M-H]-	5'-Methoxymatairesinoside	Lignans and Coumarins	Lignans	1691201-82-7	3	151178	-	-
pmn001554	329.067	123.044	330.074	C17H14O7	[M-H]-	Petasiphenone	Phenolic acids	Phenolic acids	162616-81-1	3	150794	-	-
Zbqn004681	245.09	203.08	246.1	C13H14N2O3	[M-H]-	N-acetyl-tryptophan	Amino acids and derivatives	Amino acids and derivatives	-	1	150618	-	-
MWSHY0031	447.09	271.06	446.085	C21H18O11	[M+H]+	Apigenin-7-O-glucuronide	Flavonoids	Flavones	29741-09-1	2	150598	-	-
MWS201399	264.102	104.053	263.094	C9H17N3O4S	[M+H]+	Met-Asn	Amino acids and derivatives	Amino acids and derivatives	36261-61-7	3	150296	-	-
MWSHY0112	355.15	179.04	354.147	C21H22O5	[M+H]+	Xanthohumol	Flavonoids	Chalcones	6754-58-1	3	150200	C16417	ko00941
Lmbn002072	159.066	97.0659	160.074	C7H12O4	[M-H]-	2-Propylsuccinic acid*	Organic acids	Organic acids	618-57-5	3	149738	C16657	-
pmf0289	336.167	148.061	335.159	C15H21N5O4	[M+H]+	Riboprine	Nucleotides and derivatives	Nucleotides and derivatives	7724-76-7	3	149040	C16427	ko00908,ko01110
Cmyp003773	354.14	188.07	354.134	C20H20NO5+	[M]+	Hydroprotopine	Alkaloids	Isoquinoline alkaloids	128397-41-1	3	148550	-	-
Lmyn003971	521.2	359.15	522.21	C26H34O11	[M-H]-	Dihydrodehydrodiconiferyl alcohol-4-O-glucoside*	Lignans and Coumarins	Lignans	-	3	148507	-	-
mws1035	741.224	433.112	740.216	C33H40O19	[M+H]+	Kaempferol-3-O-robinoside-7-O-rhamnoside (Robinin)*	Flavonoids	Flavonols	301-19-9	3	148482	C10178	-
pmb2787	293.212	275.202	294.219	C18H30O3	[M-H]-	9-Oxo-10E,12Z-octadecadienoic acid	Lipids	Free fatty acids	54232-59-6	3	147443	C14766	ko00591
pme1439	165.055	119.049	164.047	C9H8O3	[M+H]+	p-Coumaric acid*	Phenolic acids	Phenolic acids	501-98-4	3	147086	C00811	ko00130,ko00350,ko00940,ko00950,ko01100,ko01110
MWSHY0099	463.16	167.07	462.153	C23H26O10	[M+H]+	Methylnissolin-3-O-Glucoside*	Flavonoids	Isoflavones	94367-42-7	1	146887	-	-
MWSslk011	189.055	161.06	188.047	C11H8O3	[M+H]+	2-Methoxy-1,4-naphthoquinone (Lawsone methyl ether)	Quinones	Quinones	2348-82-5	3	146736	-	-
Lmmn013100	307.26	307.26	308.272	C20H36O2	[M-H]-	Ethyl linoleate*	Lipids	Free fatty acids	544-35-4	1	146489	-	-
Wagp006511	359.114	344.09	358.105	C19H18O7	[M+H]+	7-Demethyltangeretin	Flavonoids	Flavones	73213-66-8	3	145975	-	-
Lhqp101814	217.05	202.027	216.042	C12H8O4	[M+H]+	Isobergapten*	Lignans and Coumarins	Coumarins	482-48-4	3	145594	C18082	-
Wayn002532	301.06	168.01	302.064	C12H14O9	[M-H]-	Gallic acid-1-O-xyloside	Phenolic acids	Phenolic acids	-	3	145527	-	-
pmb2654	460.146	117.9	461.153	C19H27NO12	[M-H]-	Anthranilate-1-O-Sophoroside	Phenolic acids	Phenolic acids	-	3	145382	-	-
Lmzn001582	387.17	207.1	388.173	C18H28O9	[M-H]-	5'-Glucosyloxyjasmanic acid	Phenolic acids	Phenolic acids	-	2	144669	-	-
Lmhp009590	508.34	184.07	507.332	C25H50NO7P	[M+H]+	LysoPC 17:1	Lipids	LPC	-	3	144552	-	-
pmp001223	339.12	267.07	338.115	C20H18O5	[M+H]+	Psoralenol	Flavonoids	Isoflavones	70522-30-4	3	143692	-	-
MWS1844	203.143	129.069	202.136	C14H18O	[M+H]+	2-Pentyl-3-phenyl-2-propenal	Others	Aldehyde compounds	122-40-7	3	143370	C12288	-
pmb2795	177.056	133.066	178.063	C10H10O3	[M-H]-	4-Methoxycinnamic acid	Phenolic acids	Phenolic acids	830-09-1	3	143123	-	-
MWSHY0047	313.11	269.08	312.1	C18H16O5	[M+H]+	5,7,4'-Trimethoxyflavone	Flavonoids	Flavones	5631-70-9	3	143081	-	-
MWSHY0019	611.2	303.09	610.19	C28H34O15	[M+H]+	Hesperetin-7-O-neohesperidoside(Neohesperidin)*	Flavonoids	Flavanones	13241-33-3	1	143039	C09806	ko00941
Zmcp002666	627.144	303.05	626.148	C27H30O17	[M+H]+	Quercetin-3,7-Di-O-glucoside	Flavonoids	Flavonols	-	3	142459	-	-
mws0671	120.066	74.0601	119.058	C4H9NO3	[M+H]+	L-Homoserine*	Amino acids and derivatives	Amino acids and derivatives	672-15-1	3	142161	C00263	ko00260,ko00270,ko00300,ko00920,ko01100,ko01110,ko01230
Hmpp002612	611.161	287.05	610.153	C27H30O16	[M+H]+	Luteolin-7-O-gentiobioside	Flavonoids	Flavones	-	3	142068	-	-
mws0160	181.05	109.03	182.058	C9H10O4	[M-H]-	3,4-Dihydroxybenzoic Acid Ethyl Ester (Protocatechuic acid ethyl ester)	Phenolic acids	Phenolic acids	3943-89-3	3	140703	-	-
mws2190	779.459	617.401	780.466	C42H68O13	[M-H]-	Saikosaponin D	Terpenoids	Triterpene Saponin	20874-52-6	3	140207	-	-
Hmhn000927	287.08	125.02	288.084	C12H16O8	[M-H]-	Phloroglucinol-1-O-β-D-glucopyranoside	Phenolic acids	Phenolic acids	-	3	140065	-	-
Wbmp003643	741.223	433.116	740.216	C33H40O19	[M+H]+	Cimicifugic acid E-glucose-rhamnose*	Phenolic acids	Phenolic acids	-	3	139656	-	-
MWS5231	243.161	181.158	244.167	C13H24O4	[M-H]-	Tridecanedioic acid	Lipids	Free fatty acids	505-52-2	3	139344	-	-
mws0988	315.05	165.04	316.058	C16H12O7	[M-H]-	Rhamnetin; 3,5,3',4'-Tetrahydroxy-7-Methoxyflavone	Flavonoids	Flavonols	90-19-7	2	139202	C10176	-
Lmln010063	205.158	189.129	206.167	C14H22O	[M-H]-	2,6-Di-tert-butylphenol*	Phenolic acids	Phenolic acids	128-39-2	1	138540	-	-
Lamp008170	333.13	123.04	332.125	C18H20O6	[M+H]+	5,7,4'-Tri-O-Methylcatechin	Flavonoids	Other Flavonoids	105330-59-4	1	138447	-	-
Zbqn004590	206.08	164.07	207.089	C11H13NO3	[M-H]-	N-(acetyl)phenylalanine	Amino acids and derivatives	Amino acids and derivatives	-	1	138048	-	-
HJAP051	227.13	181.09	226.12	C12H18O4	[M+H]+	3-(3,4,5-Trimethoxyphenyl)propan-1-ol	Phenolic acids	Phenolic acids	-	3	137883	-	-
MWS201439	303.146	156.077	302.138	C15H18N4O3	[M+H]+	Phe-His	Amino acids and derivatives	Amino acids and derivatives	16874-81-0	3	137782	-	-
Wcfn003299	319.12	241.05	320.126	C17H20O6	[M-H]-	(2S)-3,3-bis-(4-hydroxy-3-methoxyphenyl)-propane-1,2-diol	Others	Others	-	3	137632	-	-
Lmhp001732	263.139	70.0638	262.132	C14H18N2O3	[M+H]+	L-Prolyl-L-Phenylalanine	Amino acids and derivatives	Amino acids and derivatives	13589-02-1	3	137268	-	-
Zmjn001813	159.066	97.0649	160.074	C7H12O4	[M-H]-	Pimelic acid*	Organic acids	Organic acids	111-16-0	3	136973	C02656	ko00780,ko01100,ko01240
pme1373	306.05	110.036	307.057	C9H14N3O7P	[M-H]-	2'-Deoxycytidine-5'-monophosphate	Nucleotides and derivatives	Nucleotides and derivatives	1032-65-1	3	136790	C00239	ko00240,ko01100,ko01232
mws0967	351.218	271.209	352.225	C20H32O5	[M-H]-	5,6,15-Trihydroxy-7,9,11,13-eicosatetraenoic acid	Lipids	Free fatty acids	89663-86-5	3	136404	C06314	ko00590
MWStz103	399.145	250.094	398.137	C15H22N6O5S	[M+H]+	S-(5'-Adenosyl)-L-methionine	Amino acids and derivatives	Amino acids and derivatives	29908-03-0	3	136258	C00019	ko00261,ko00270,ko00330,ko00908,ko00999,ko01100,ko01110,ko01230,ko01240,ko04122
MWSmce049	271.103	255.072	272.105	C16H16O4	[M-H]-	3'-Hydroxypterostilbene	Others	Stilbene	475231-21-1	3	135902	-	-
Lamp007717	449.121	269.046	448.115	C25H20O8	[M+H]+	Astrernestin	Others	Lactones	-	3	135874	-	-
Walp007095	230.25	62.06	229.241	C14H31NO	[M+H]+	2-Amino-7-methyltridecan-1-ol*	Others	Others	-	1	135794	-	-
HJN037	183.03	124.02	184.037	C8H8O5	[M-H]-	3,5-Dihydroxy-4-methoxybenzoic acid; 4-O-Methylgallic Acid	Phenolic acids	Phenolic acids	4319-02-2	3	134689	-	-
mws4119	337.14	201.09	338.152	C21H22O4	[M-H]-	4'-O-Methylglabridin	Flavonoids	Other Flavonoids	68978-09-6	1	133585	-	-
pmp001122	271.1	239.07	270.089	C16H14O4	[M+H]+	Denthyrsinin*	Phenolic acids	Phenolic acids	118169-17-8	1	132748	-	-
Walp006011	246.24	88.08	245.236	C14H31NO2	[M+H]+	2-Aminotetradecane-1,4-diol*	Others	Others	-	2	131937	-	-
MWSslk084	165.091	122.037	166.099	C10H14O2	[M-H]-	4-Butylresorcinol	Phenolic acids	Phenolic acids	18979-61-8	3	131884	-	-
Lmhp001461	229.155	70.0651	228.147	C11H20N2O3	[M+H]+	L-Prolyl-L-Leucine	Amino acids and derivatives	Amino acids and derivatives	52899-07-7	3	131293	-	-
Zbdn007423	207.07	192.04	208.074	C11H12O4	[M-H]-	6,7-Dimethoxy-4-chromanone	Flavonoids	Other Flavonoids	-	3	131182	-	-
Zmzn002575	138.02	108.022	139.027	C6H5NO3	[M-H]-	2-Nitrophenol	Phenolic acids	Phenolic acids	88-75-5	3	131151	C01988	-
MWSHC2047	579.21	417.16	580.216	C28H36O13	[M-H]-	Syringaresinol-4'-O-glucoside; Acanthoside B	Lignans and Coumarins	Lignans	7374-79-0	3	130922	C10890	-
MWSmce420	225.11	207.1	224.105	C12H16O4	[M+H]+	Senkyunolide I	Others	Lactones	94596-28-8	1	130768	-	-
mws2184	207.07	135.04	208.074	C11H12O4	[M-H]-	Ethyl caffeate	Phenolic acids	Phenolic acids	102-37-4	3	130284	-	-
mws0566	123.05	108.02	124.052	C7H8O2	[M-H]-	4-Methylcatechol	Phenolic acids	Phenolic acids	452-86-8	1	130067	C06730	ko01100
pme1665	593.151	311.055	594.159	C27H30O15	[M-H]-	Isovitexin-7-O-glucoside(Saponarin)	Flavonoids	Flavones	20310-89-8	1	129407	C08064	-
pme0264	243.097	127.05	242.09	C10H14N2O5	[M+H]+	Thymidine	Nucleotides and derivatives	Nucleotides and derivatives	50-89-5	3	128508	C00214	ko00240,ko01100,ko01232
pmp000254	237.112	149.058	236.105	C13H16O4	[M+H]+	Z-6-Hydroxy-7-methoxydihydroligustilide	Others	Lactones	-	3	128297	-	-
pmp000392	551.18	419.13	550.169	C26H30O13	[M+H]+	Liquiritigenin-7-O-apioside-4'-O-glucoside*	Flavonoids	Flavanones	199796-12-8	1	127999	-	-
MWSslk225	133.065	77.0383	132.058	C9H8O	[M+H]+	1-Indanone	Others	Ketone compounds	83-33-0	3	127960	C01504	-
Cmpp004617	473.217	427.211	472.21	C26H32O8	[M+H]+	Deacetylnomilin	Terpenoids	Triterpene	3264-90-2	3	127776	-	-
pme2743	194.081	91.0542	193.074	C10H11NO3	[M+H]+	N-Phenylacetylglycine	Amino acids and derivatives	Amino acids and derivatives	500-98-1	3	127499	C05598	ko00360
mws0139	175.04	147.05	176.047	C10H8O3	[M-H]-	7-Hydroxy-4-methylcoumarin	Lignans and Coumarins	Coumarins	90-33-5	3	127266	C03081	-
Zmyn002323	151.039	107.05	152.047	C8H8O3	[M-H]-	2-Hydroxyphenylacetic acid	Organic acids	Organic acids	614-75-5	3	126456	C05852	ko00360,ko01100
Lmcn008512	205.16	189.13	206.167	C14H22O	[M-H]-	2,4-Di-Tert-Butylphenol*	Phenolic acids	Phenolic acids	96-76-4	1	126253	-	-
MWS2069	139.075	77.0379	138.068	C8H10O2	[M+H]+	2-Methoxy-4-methylphenol	Phenolic acids	Phenolic acids	93-51-6	3	125999	-	-
MWSmce016	138.052	78.0328	137.048	C7H7NO2	[M+H]+	Nicotinic Acid Methyl Ester(Methyl Nicotinate)	Alkaloids	Pyridine alkaloids	93-60-7	3	125911	-	-
MWSmce486	503.162	383.12	504.169	C18H32O16	[M-H]-	Manninotriose	Others	Saccharides	13382-86-0	3	125546	C05404	ko00052,ko01100
Zmpn002440	287.06	135.05	288.063	C15H12O6	[M-H]-	3,4,2',4',6'-Pentahydroxychalcone	Flavonoids	Chalcones	73692-51-0	3	125479	C15525	ko00941,ko01100,ko01110
MWSmce230	183.035	124.021	184.037	C8H8O5	[M-H]-	Methyl gallate	Phenolic acids	Phenolic acids	99-24-1	3	125338	-	-
pmb2260	480.308	184.073	479.301	C23H46NO7P	[M+H]+	LysoPC 15:1	Lipids	LPC	-	3	125338	-	-
mws0895	431.1	269.05	432.106	C21H20O10	[M-H]-	Genistein-7-O-Glucoside (Genistin)	Flavonoids	Isoflavones	529-59-9	2	125023	C09126	ko00943
Zmjn004133	311.223	293.214	312.23	C18H32O4	[M-H]-	9S-Hydroperoxy-10E,12Z-octadecadienoic acid	Lipids	Free fatty acids	5502-91-0	3	125003	C14827	ko00591,ko01100
Lmqn000351	325.11	59.01	326.121	C12H22O10	[M-H]-	Rutinose	Others	Saccharides	90-74-4	3	124859	C08247	-
mws4183	433.078	300.033	434.085	C20H18O11	[M-H]-	Quercetin-3-O-arabinoside	Flavonoids	Flavonols	22255-13-6	3	124793	-	-
Lmmn002274	521.2	359.15	522.21	C26H34O11	[M-H]-	Isolariciresinol-9'-O-glucoside*	Lignans and Coumarins	Lignans	63358-12-3	3	124706	-	-
pmb2406	510.355	184.073	509.348	C25H52NO7P	[M+H]+	LysoPC 17:0	Lipids	LPC	50930-23-9	3	124021	-	-
Hmmn004152	595.17	459.11	596.174	C27H32O15	[M-H]-	Neoeriocitrin	Flavonoids	Flavones	13241-32-2	3	123462	C09805	-
MWS2413	130.052	58.0302	131.058	C5H9NO3	[M-H]-	N-acetyl-beta-alanine	Amino acids and derivatives	Amino acids and derivatives	3025-95-4	3	123290	C01073	ko00410
WaYp007548	230.25	62.06	229.241	C14H31NO	[M+H]+	2-Aminotetradecan-1-ol*	Others	Others	-	1	123211	-	-
MWSHY0196	285.08	242.06	284.068	C16H12O5	[M+H]+	Genkwanin (Apigenin 7-methyl ether)*	Flavonoids	Flavones	437-64-9	2	122801	C10046	-
pme1730	117.019	73.0282	118.027	C4H6O4	[M-H]-	D-Erythronolactone	Organic acids	Organic acids	15667-21-7	3	122090	-	-
Lmzp003694	473.22	427.21	472.21	C26H32O8	[M+H]+	Obacunoic acid	Terpenoids	Triterpene	751-29-1	3	121153	-	-
MWS20145	451.123	289.074	450.116	C21H22O11	[M+H]+	Eriodictyol-7-O-glucoside	Flavonoids	Flavanones	38965-51-4	3	121133	-	-
Wbmn009545	569.34	487.34	570.356	C34H50O7	[M-H]-	2,3-Diacetoxy-18-hydroxyoleana-5,12-dien-28-oic acid	Terpenoids	Triterpene	-	1	121096	-	-
MWS4412	259.096	175.077	258.089	C15H14O4	[M+H]+	Menadiol Diacetate	Others	Vitamin	573-20-6	3	121079	-	-
pmn001423	385.187	223.135	386.194	C19H30O8	[M-H]-	Roseoside	Others	Ketone compounds	54835-70-0	3	120674	-	-
Zmcp102501	413.23	191.11	412.225	C25H32O5	[M+H]+	Wallichilide	Others	Others	-	1	120567	-	-
mws0044	303.051	125.024	304.058	C15H12O7	[M-H]-	Taxifolin(Dihydroquercetin)	Flavonoids	Flavanonols	480-18-2	3	119850	C01617	ko00941,ko01100,ko01110
Lmdn000248	827.27	665.22	828.275	C30H52O26	[M-H]-	Verbascose	Others	Saccharides	546-62-3	3	119580	C08252	-
Hmjn008136	469.33	469.33	470.34	C30H46O4	[M-H]-	2,3-Dihydroxyoleana-11,13(18)-dien-28-oic acid (Camaldulenic acid)	Terpenoids	Triterpene	71850-15-2	1	119501	-	-
Zjgp101429	881.41	511.34	880.409	C44H64O18	[M+H]+	uralsaponin M	Terpenoids	Triterpene Saponin	-	1	118904	-	-
MWSslk144	193.086	147.044	192.079	C11H12O3	[M+H]+	p-Coumaric acid ethyl ester	Phenolic acids	Phenolic acids	7362-39-2	3	118884	-	-
MWSprf138	176.07	103.07	175.063	C10H9NO2	[M+H]+	Indole-3-acetic acid (IAA)	Alkaloids	Plumerane	87-51-4	3	118722	C00954	ko00380,ko01100,ko04075
MWSmce200	203.029	147.041	202.027	C11H6O4	[M+H]+	Bergaptol	Lignans and Coumarins	Coumarins	486-60-2	3	118196	C00758	ko00999,ko01110
pme3009	175.024	98.9754	174.016	C6H6O6	[M+H]+	trans-Aconitic acid	Organic acids	Organic acids	4023-65-8	3	117768	C02341	ko00660,ko01100
Lmtn002324	431.15	269.1	432.163	C19H28O11	[M-H]-	Benzyl-(2''-O-glucosyl)glucoside*	Phenolic acids	Phenolic acids	-	2	117578	C17564	-
Lmyn003028	431.16	269.1	432.163	C19H28O11	[M-H]-	Benzyl-β-gentiobioside*	Phenolic acids	Phenolic acids	56775-64-5	2	117263	-	-
pme1194	228.098	112.054	227.091	C9H13N3O4	[M+H]+	2'-Deoxycytidine	Nucleotides and derivatives	Nucleotides and derivatives	951-77-9	3	116203	C00881	ko00240,ko01100,ko01232,ko02010
mws0221	241.031	151.983	240.024	C6H12N2O4S2	[M+H]+	L-Cystine	Amino acids and derivatives	Amino acids and derivatives	56-89-3	3	115570	C00491	ko00270,ko01100,ko02010
Zmcn005156	529.133	353.085	530.142	C26H26O12	[M-H]-	4,5-O-Dicaffeoylquinic Acid Methyl Ester	Phenolic acids	Phenolic acids	-	3	115547	-	-
MWSCX017	165.053	119.051	164.047	C9H8O3	[M+H]+	4-hydroxyphenyl acrylaldehyde*	Others	Aldehyde compounds	-	3	115461	-	-
MWSHY0165	449.144	287.099	448.137	C22H24O10	[M+H]+	Isosakuranetin-7-O-glucoside (Isosakuranin)*	Flavonoids	Flavonols	491-69-0	2	114889	-	-
MA10107783	207.03	119.053	208.037	C10H8O5	[M-H]-	3-[(1-Carboxyvinyl)oxy]benzoic acid	Phenolic acids	Phenolic acids	16929-37-6	3	114676	C20772	ko00130,ko01100,ko01110,ko01240
pme1266	167.056	124.05	166.049	C6H6N4O2	[M+H]+	3-Methylxanthine	Nucleotides and derivatives	Nucleotides and derivatives	1076-22-8	3	114479	C16357	ko00232,ko01100,ko01110
MWSmce363	151.04	108.02	152.047	C8H8O3	[M-H]-	2,5-Dihydroxyacetophenone	Others	Ketone compounds	490-78-8	3	114116	-	-
mws1074	177.02	121.03	178.027	C9H6O4	[M-H]-	Daphnetin	Lignans and Coumarins	Coumarins	486-35-1	1	113588	C03093	-
Wasn003049	313.06	191.02	314.064	C13H14O9	[M-H]-	O-Benzoylgalactaric acid	Phenolic acids	Phenolic acids	-	2	113209	-	-
MWSHY0141	163.039	107.05	162.032	C9H6O3	[M+H]+	7-Hydroxy-4-chromone	Others	Chromone	59887-89-7	3	112909	-	-
pme0014	148.06	84.0444	147.053	C5H9NO4	[M+H]+	L-Glutamic acid	Amino acids and derivatives	Amino acids and derivatives	56-86-0	3	112624	C00025	ko00220,ko00250,ko00330,ko00332,ko00340,ko00430,ko00470,ko00480,ko00524,ko00630,ko00650,ko00660,ko00860,ko00910,ko00970,ko01100,ko01110,ko01200,ko01210,ko01230,ko01240,ko02010
Lmdn005449	239.09	195.1	240.1	C12H16O5	[M-H]-	Senkyunolide S	Others	Lactones	172723-28-3	2	111803	-	-
pme1654	209.119	59.0151	210.126	C12H18O3	[M-H]-	Jasmonic acid	Organic acids	Organic acids	77026-92-7	3	111801	C08491	ko00592,ko01100,ko01110,ko04075
mws0230	120.066	74.0601	119.058	C4H9NO3	[M+H]+	L-Threonine*	Amino acids and derivatives	Amino acids and derivatives	72-19-5	3	111710	C00188	ko00260,ko00261,ko00290,ko00470,ko00860,ko00970,ko01100,ko01110,ko01230,ko02010
MWS5206	181.05	135.04	182.058	C9H10O4	[M-H]-	4-Hydroxyphenyllactic Acid*	Phenolic acids	Phenolic acids	306-23-0	2	111674	C03672	-
mws0724	298.079	208.047	299.087	C10H13N5O6	[M-H]-	8-Hydroxyguanosine	Nucleotides and derivatives	Nucleotides and derivatives	3868-31-3	3	111524	-	-
mws1660	565.16	529.13	564.148	C26H28O14	[M+H]+	Schaftoside	Flavonoids	Flavones	51938-32-0	1	111273	C10181	-
Lmbn005662	295.228	171.103	296.235	C18H32O3	[M-H]-	9(10)-EpOME;(9R,10S)-(12Z)-9,10-Epoxyoctadecenoic acid	Lipids	Free fatty acids	16833-56-0	3	110426	C14825	ko00591,ko01100
MWS3046	181.051	121.029	182.058	C9H10O4	[M-H]-	3-(3-Hydroxyphenyl)-3-hydroxypropanoic acid	Phenolic acids	Phenolic acids	3247-75-4	3	109878	-	-
Lmlp002765	229.12	201.13	228.115	C15H16O2	[M+H]+	3,5-Dihydroxy-4-Methylbibenzyl	Others	Stilbene	162411-67-8	2	109014	-	-
mws0572	126.066	109.04	125.059	C5H7N3O	[M+H]+	5-Methylcytosine	Nucleotides and derivatives	Nucleotides and derivatives	554-01-8	3	108875	C02376	ko00240,ko01100
MWStz066	182.117	150.073	181.11	C10H15NO2	[M+H]+	Methylsynephrine	Alkaloids	Phenolamine	365-26-4	3	108485	-	-
mws4116	391.19	203.11	392.199	C25H28O4	[M-H]-	Hispaglabridin A	Flavonoids	Isoflavones	68978-03-0	1	107951	C10425	-
Hmln002806	335.08	179.03	336.084	C16H16O8	[M-H]-	5-O-Caffeoylshikimic acid	Phenolic acids	Phenolic acids	73263-62-4	2	107853	-	-
MWSmce068	200.066	185.05	199.063	C12H9NO2	[M+H]+	Dictamine	Alkaloids	Quinoline alkaloids	484-29-7	3	107816	C10660	ko00996
Zmgn000447	184.98	78.9583	185.993	C3H7O7P	[M-H]-	3-Phospho-D-glyceric acid	Others	Saccharides	820-11-1	3	107032	C00197	ko00010,ko00030,ko00260,ko00270,ko00561,ko00630,ko00710,ko01100,ko01110,ko01200,ko01230,ko01240
mws1299	449.108	299.055	448.101	C21H20O11	[M+H]+	Luteolin-8-C-glucoside (Orientin)	Flavonoids	Flavones	28608-75-5	3	105277	C10114	-
MWSHY0151	319.045	273.04	318.038	C15H10O8	[M+H]+	Quercetagetin; 3,3',4',5,6,7-Hexahydroxyflavone	Flavonoids	Flavonols	90-18-6	3	102759	C10122	-
Lmdn009099	355.12	193.05	356.126	C20H20O6	[M-H]-	Coniferyl ferulate	Phenolic acids	Phenolic acids	63644-62-2	3	102679	C17855	-
Lmgn000219	101.024	55.0184	102.032	C4H6O3	[M-H]-	Succinic semialdehyde	Organic acids	Organic acids	692-29-5	3	102575	C00232	ko00250,ko00350,ko00650,ko00750,ko00760,ko01100,ko01200
pmb2999	461.109	299.056	462.116	C22H22O11	[M-H]-	Chrysoeriol-5-O-glucoside	Flavonoids	Flavones	-	3	102271	-	-
Qmgp082702	515.227	161.059	514.22	C28H34O9	[M+H]+	Nomilin	Terpenoids	Triterpene	1063-77-0	3	102208	C08773	-
MWS201426	221.097	133.032	220.088	C8H16N2O3S	[M+H]+	Ala-Met	Amino acids and derivatives	Amino acids and derivatives	14486-05-6	3	102166	-	-
MWS1836	183.08	105.034	182.073	C13H10O	[M+H]+	Benzophenone	Others	Ketone compounds	119-61-9	3	101730	C06354	-
mws0359	241.217	241.218	242.225	C15H30O2	[M-H]-	Pentadecanoic Acid	Lipids	Free fatty acids	1002-84-2	3	101456	C16537	-
pmp001142	492.186	145.065	491.179	C24H29NO10	[M+H]+	Cimicifugamide A	Alkaloids	Phenolamine	-	3	101410	-	-
HJAP058	345.102	284.07	344.126	C19H20O6	[M+H]+	5,6,7,4'-Tetramethoxyflavanone	Flavonoids	Flavanones	2569-77-9	3	101324	C15118	-
MWS201469	304.162	175.119	303.154	C11H21N5O5	[M+H]+	Glu-Arg	Amino acids and derivatives	Amino acids and derivatives	7219-59-2	3	100910	-	-
pmp000233	463.12	313.07	462.116	C22H22O11	[M+H]+	Swertiajaponin	Flavonoids	Flavones	6980-25-2	2	100421	C10187	-
Lmyn002540	368.1	162.06	369.106	C16H19NO9	[M-H]-	Dioxindole-3-acetyl-3-O-glucoside	Alkaloids	Plumerane	-	3	100407	-	-
MWSprf099	101.06	55.0509	100.052	C5H8O2	[M+H]+	Angelic acid	Lipids	Free fatty acids	565-63-9	3	100348	-	-
pme0151	115.05	98.0239	114.043	C4H6N2O2	[M+H]+	5,6-Dihydrouracil	Nucleotides and derivatives	Nucleotides and derivatives	504-07-4	3	100340	C00429	ko00240,ko00410,ko00770,ko01100
pmd0130	468.31	184.07	467.301	C22H46NO7P	[M+H]+	LysoPC 14:0	Lipids	LPC	20559-16-4	1	100124	-	-
pme3163	289.033	96.9696	290.04	C7H15O10P	[M-H]-	D-Sedoheptuiose 7-phosphate	Others	Saccharides	2646-35-7	3	99944.4	-	-
pmb3012	461.109	299.055	462.116	C22H22O11	[M-H]-	Chrysoeriol-7-O-glucoside	Flavonoids	Flavones	19993-32-9	3	99747.8	-	-
Lmbn005822	313.24	223.21	314.246	C18H34O4	[M-H]-	9,10-DHOME; (12Z)-9,10-Dihydroxyoctadec-12-enoic acid	Lipids	Free fatty acids	263399-34-4	2	99677.9	C14828	ko00591
MWSmce388	203.034	147.049	202.027	C11H6O4	[M+H]+	Xanthotoxol; 8-Hydroxypsoralen	Lignans and Coumarins	Coumarins	2009-24-7	3	98576.5	C00841	ko00999,ko01110
Zaqp008131	217.051	202.031	216.042	C12H8O4	[M+H]+	sphondin*	Lignans and Coumarins	Coumarins	483-66-9	3	98431	C18081	-
Zjgp101333	825.42	455.35	824.419	C42H64O16	[M+H]+	uralsaponin C	Terpenoids	Triterpene Saponin	1262326-46-4	1	98165.4	-	-
MWS201054	162.076	56.0503	161.069	C6H11NO4	[M+H]+	O-Acetyl-L-homoserine	Amino acids and derivatives	Amino acids and derivatives	250736-84-6	3	98086	-	-
pmn001389	351.12	292.99	352.131	C21H20O5	[M-H]-	Gancaonin G	Flavonoids	Isoflavones	126716-34-5	3	97438.9	-	-
MWSmce526	161.091	143.081	160.085	C6H12N2O3	[M+H]+	Daminozide	Alkaloids	Alkaloids	1596-84-5	3	97179.5	C10996	-
Lmzp004885	331.081	315.05	330.074	C17H14O7	[M+H]+	Tricin (5,7,4'-Trihydroxy-3',5'-dimethoxyflavone)	Flavonoids	Flavones	520-32-1	3	97173.1	C10193	-
Hmln003169	387.14	329.14	388.152	C21H24O7	[M-H]-	Trachelogenin	Lignans and Coumarins	Lignans	34209-69-3	3	96958.8	C10891	-
Lmyn006453	329.14	175.08	330.147	C19H22O5	[M-H]-	Demethyl-Anhydrosecoisolariciresinol	Lignans and Coumarins	Lignans	-	3	96686.5	-	-
mws0001	133.061	74.0237	132.054	C4H8N2O3	[M+H]+	L-Asparagine	Amino acids and derivatives	Amino acids and derivatives	70-47-3	3	96412.6	C00152	ko00250,ko00460,ko00970,ko01100,ko01110,ko01230
Lmlp010096	230.15	174.09	229.147	C15H19NO	[M+H]+	Atractylenolactam	Alkaloids	Sesquiterpene alkaloids	-	2	95758.3	-	-
MWS201471	310.176	84.0811	309.169	C15H23N3O4	[M+H]+	Lys-Tyr	Amino acids and derivatives	Amino acids and derivatives	35978-98-4	3	94799.3	-	-
MWSmce343	381.2	149.06	380.199	C24H28O4	[M+H]+	Levistolide A	Others	Lactones	88182-33-6	1	94477.6	-	-
Lmqn001795	267.07	109.03	268.074	C16H12O4	[M-H]-	5-Hydroxy-7-methoxyflavone	Flavonoids	Flavones	-	3	93909.9	-	-
MWS20627g	181.097	136.077	180.09	C9H12N2O2	[M+H]+	L-Tyrosinamide	Amino acids and derivatives	Amino acids and derivatives	4985-46-0	3	93778.3	-	-
Lmdp007826	345.1	297.03	344.09	C18H16O7	[M+H]+	5,6-Dihydroxy-7,3',4'-Trimethoxyflavone	Flavonoids	Flavones	-	2	93745.2	-	-
mws2125	166.975	78.9591	167.982	C3H5O6P	[M-H]-	Phosphoenolpyruvate	Organic acids	Organic acids	138-08-9	3	93295.9	C00074	ko00010,ko00020,ko00400,ko00440,ko00620,ko00710,ko00996,ko00999,ko01100,ko01110,ko01200,ko01230,ko01240
MWS4471	173.057	58.0297	174.064	C6H10N2O4	[M-H]-	N-Alpha-Acetyl-L-Asparagine	Amino acids and derivatives	Amino acids and derivatives	4033-40-3	3	93101.9	-	-
Lmhp001670	231.17	72.0808	230.163	C11H22N2O3	[M+H]+	L-Valyl-L-Leucine	Amino acids and derivatives	Amino acids and derivatives	3989-97-7	3	93085.5	-	-
pmn001338	445.08	283	446.085	C21H18O11	[M-H]-	Rhein-8-O-glucoside	Quinones	Anthraquinone	34298-86-7	3	92429.4	-	-
pma6455	229.012	96.9696	230.019	C5H11O8P	[M-H]-	Ribulose-5-phosphate	Others	Saccharides	4151-19-3	3	92424.8	C00199	ko00030,ko00040,ko00710,ko00740,ko01100,ko01110,ko01200,ko01230,ko01240,ko01250
MWSHY0021	299.091	256.075	298.084	C17H14O5	[M+H]+	Apigenin-7,4'-dimethyl ether	Flavonoids	Flavones	5128-44-9	3	92199.3	C10019	-
Xmln005368	221.12	177.13	222.126	C13H18O3	[M-H]-	Dehydrovomifoliol	Terpenoids	Monoterpenoids	15764-81-5	3	91472	-	-
MWStz291	232.133	188.071	231.126	C14H17NO2	[M+H]+	Paniculidine A	Alkaloids	Plumerane	97399-93-4	3	91320.1	-	-
pme1119	269.088	137.046	268.081	C10H12N4O5	[M+H]+	Inosine	Nucleotides and derivatives	Nucleotides and derivatives	58-63-9	3	91220.7	C00294	ko00230,ko01100,ko01232,ko02010
pmd0147	548.371	184.073	547.364	C28H54NO7P	[M+H]+	LysoPC 20:2*	Lipids	LPC	-	3	91042.8	-	-
Lcsp012679	322.27	62.06	321.267	C20H35NO2	[M+H]+	linolenoylethanolamine	Others	Others	-	2	90511.9	-	-
pmb0818	206.081	145.052	205.074	C11H11NO3	[M+H]+	Methoxyindoleacetic acid	Alkaloids	Plumerane	3471-31-6	3	90364.3	C05660	ko00380
pme0253	174.113	86.0964	173.105	C8H15NO3	[M+H]+	N-Acetyl-L-leucine	Amino acids and derivatives	Amino acids and derivatives	1188-21-2	3	90189.1	C02710	-
Walp008255	390.36	328.32	389.351	C22H47NO4	[M+H]+	2-aminodocoSane-1,5,7,21-tetraol	Others	Others	-	2	89749.7	-	-
pmd0146	548.371	184.073	547.364	C28H54NO7P	[M+H]+	LysoPC 20:2(2n isomer)*	Lipids	LPC	-	3	89068	-	-
Waln011524	554.35	255.23	555.354	C26H54NO9P	[M-H]-	1-(2,3-dihydroxypropoxy)-3-(((2-(dimethylamino)ethoxy)(hydroxy)phosphoryl)oxy)propan-2-yl palmitate*	Others	Others	-	1	88527.6	-	-
Xmsn002700	465.125	303.051	466.111	C21H22O12	[M-H]-	Taxifolin-3'-O-glucoside	Flavonoids	Flavanonols	31106-05-5	3	88395.1	-	-
MWS201461	288.204	175.119	287.196	C12H25N5O3	[M+H]+	Leu-Arg	Amino acids and derivatives	Amino acids and derivatives	26607-15-8	3	88202.9	-	-
pmn001375	535.182	373.129	536.189	C26H32O12	[M-H]-	1-Hydroxypinoresinol-1-O-Glucoside	Lignans and Coumarins	Lignans	81495-71-8	3	88115.4	-	-
pmn001551	417.119	402.096	418.126	C21H22O9	[M-H]-	Natsudaidain (3-Hydroxy-3',4',5,6,7,8-hexamethoxyflavone)	Flavonoids	Flavonols	35154-55-3	3	88018.6	-	-
MWS201437	247.13	86.0968	246.122	C10H18N2O5	[M+H]+	Leu-Asp	Amino acids and derivatives	Amino acids and derivatives	32949-40-9	3	87608.5	-	-
pmp000172	477.139	315.08	476.132	C23H24O11	[M+H]+	5,2'-Dihydroxy-7,8-dimethoxyflavone glycoside	Flavonoids	Flavones	-	3	87514.6	-	-
Zmyn000110	258.039	78.9583	259.046	C6H14NO8P	[M-H]-	D-Glucosamine 1-phosphate	Others	Saccharides	2152-75-2	3	87462.5	C06156	ko00520,ko01100,ko01250
Hmgn004693	371.11	327.03	372.121	C20H20O7	[M-H]-	8-Hydroxy-α-conidendrin	Lignans and Coumarins	Lignans	-	3	87091.1	-	-
Lmhn001386	299.04	167.03	300.048	C12H12O9	[M-H]-	Vnilloyltartaric acid	Phenolic acids	Phenolic acids	-	3	86912.1	-	-
Zmnn011624	352.116	322.072	353.126	C20H19NO5	[M-H]-	Honyumine	Alkaloids	Quinoline alkaloids	100595-86-6	3	86462.2	-	-
MWSHY0140	269.081	226.064	268.074	C16H12O4	[M+H]+	3-Hydroxy-3'-methoxyflavone	Flavonoids	Flavones	76666-32-5	3	85592.2	-	-
Lhhp120819	327.159	137.058	326.152	C20H22O4	[M+H]+	Dehydrodieugenol	Others	Others	4433-08-3	3	85538.6	C10550	-
Lazn002951	319.12	241.05	320.126	C17H20O6	[M-H]-	Guaiacylglycerol-β-Guaiacyl Ether	Lignans and Coumarins	Lignans	7382-59-4	3	85469.4	-	-
mws2118	435.13	167.035	436.137	C21H24O10	[M-H]-	Phloretin-2'-O-glucoside (Phlorizin)	Flavonoids	Chalcones	60-81-1	3	85416	C01604	ko00941,ko01110
Lmcp004624	301.071	258.052	300.063	C16H12O6	[M+H]+	3-Methylkaempferol	Flavonoids	Flavonols	1592-70-7	3	85349.9	C05902	-
pme2662	385.346	259.242	384.339	C27H44O	[M+H]+	Vitamin D3 (Cholecalciferol)	Others	Vitamin	67-97-0	3	85266.9	C05443	ko00100,ko01100,ko01110
MWSprf024	247.096	175.033	246.089	C14H14O4	[M+H]+	Columbianetin	Lignans and Coumarins	Coumarins	3804-70-4	3	84905.7	C19707	ko00999,ko01110
MWStz275	202.123	173.091	201.115	C13H15NO	[M+H]+	Leptomerine	Alkaloids	Quinoline alkaloids	22048-97-1	3	84880.6	-	-
NK10256198	285.041	257.047	286.048	C15H10O6	[M-H]-	3,5,7,2'-Tetrahydroxyflavone; Datiscetin	Flavonoids	Flavones	480-15-9	3	84677.1	C10036	-
pme2890	269.062	136.043	268.055	C8H16N2O4S2	[M+H]+	L-Homocystine	Amino acids and derivatives	Amino acids and derivatives	626-72-2	3	84477.1	C01817	ko00270
Lmfn003760	477.067	301.037	478.075	C21H18O13	[M-H]-	Quercetin-4'-O-glucuronide	Flavonoids	Flavonols	201463-36-7	3	84456.9	-	-
Zmyn004449	309.208	171.103	310.214	C18H30O4	[M-H]-	9-Hydroxy-12-oxo-10(E),15(Z)-octadecadienoic acid	Lipids	Free fatty acids	-	3	84387.9	C21923	ko00592,ko01110
Zbln008029	269.08	211.05	270.089	C16H14O4	[M-H]-	3,5-dihydroxy-2,4-dimethoxyphenanthrene*	Quinones	PhenAnthraquinones	-	2	83899.6	-	-
Zmgp004297	281.15	107.05	280.146	C19H20O2	[M+H]+	1-phenyl-7-(4-hydroxyphenyl)-4-ene-3-heptanone	Others	Ketone compounds	-	3	82965.3	-	-
Zjmp102708	487.34	451.32	486.334	C30H46O5	[M+H]+	3-Hydroxyolean-12-ene-28,29-dioic acid (Serratagenic Acid)	Terpenoids	Triterpene	6488-64-8	3	82768	-	-
pme0275	115.04	97.0295	116.047	C5H8O3	[M-H]-	4-Oxopentanoic Acid	Organic acids	Organic acids	123-76-2	3	82755.4	-	-
pme0321	431.098	285.038	432.106	C21H20O10	[M-H]-	Kaempferol-7-O-rhamnoside	Flavonoids	Flavonols	20196-89-8	3	82604.9	-	-
Zbnn010068	283.06	240.04	284.068	C16H12O5	[M-H]-	Physcion	Quinones	Anthraquinone	521-61-9	3	82446.6	C17045	-
Lhkp101512	299.164	175.039	298.157	C19H22O3	[M+H]+	Ostruthin	Lignans and Coumarins	Coumarins	148-83-4	3	82389.5	C09281	-
Lhhp102906	249.15	145.1	248.141	C15H20O3	[M+H]+	Parthenolide	Terpenoids	Sesquiterpenoids	20554-84-1	2	81973.6	C07609	-
Zasn010461	269.25	269.25	270.256	C17H34O2	[M-H]-	Pentadecanoic acid,14-methyl-,methyl ester	Others	Others	5129-60-2	3	81590.5	-	-
mws0919	431.098	285.039	432.106	C21H20O10	[M-H]-	Kaempferol-3-O-rhamnoside (Afzelin)(Kaempferin)	Flavonoids	Flavonols	482-39-3	3	81283.2	C16911	ko00944
pme2380	145.014	101.024	146.022	C5H6O5	[M-H]-	α-Ketoglutaric acid	Organic acids	Organic acids	328-50-7	3	81268.2	C00026	ko00020,ko00040,ko00053,ko00220,ko00250,ko00300,ko00310,ko00340,ko00430,ko00470,ko00630,ko00650,ko00660,ko01100,ko01110,ko01200,ko01210,ko01230,ko01240
Zmzn000078	168.988	78.9583	169.998	C3H7O6P	[M-H]-	Dihydroxyacetone phosphate	Others	Saccharides	57-04-5	3	81104.8	C00111	ko00010,ko00040,ko00051,ko00052,ko00561,ko00562,ko00564,ko00640,ko00710,ko00760,ko01100,ko01110,ko01200,ko01230
mws2608	222.097	84.0451	221.09	C8H15NO6	[M+H]+	N-Acetyl-D-galactosamine	Others	Saccharides	1811-31-0	3	80978.3	C01132	ko00052,ko00520,ko01100,ko01250
pmb0862	440.277	184.074	439.27	C20H42NO7P	[M+H]+	LysoPC 12:0	Lipids	LPC	20559-18-6	3	80816.4	-	-
MWS1872	225.055	105.033	224.047	C14H8O3	[M+H]+	1-Hydroxyanthraquinone	Quinones	Anthraquinone	129-43-1	3	80606.1	C02980	-
Li512111	519.114	315.051	520.122	C24H24O13	[M-H]-	Isorhamnetin-3-O-(6''-acetylglucoside)	Flavonoids	Flavonols	-	3	79944.1	-	-
pme0278	191.103	128.071	190.095	C7H14N2O4	[M+H]+	2,6-Diaminooimelic acid	Organic acids	Organic acids	583-93-7	3	79663.9	C00666	ko00300,ko00470,ko01100,ko01110,ko01230
MWSHY0077	287.06	137.02	286.048	C15H10O6	[M+H]+	Fisetin	Flavonoids	Flavonols	528-48-3	3	79555.3	C10041	-
Waln010743	578.35	279.23	579.354	C28H54NO9P	[M-H]-	1-(2,3-dihydroxypropoxy)-3-(((2-(dimethylamino)ethoxy)(hydroxy)phosphoryl)oxy)propan-2-yl (11Z,14Z)-octadeca-11,14-dienoate	Others	Others	-	1	79540	-	-
pmb3079	300.049	96.9696	301.056	C8H16NO9P	[M-H]-	N-Acetyl-D-glucosamine-1-phosphate	Others	Saccharides	6866-69-9	3	79487.6	C04256	-
MWS1798	113.06	67.054	112.052	C6H8O2	[M+H]+	2,4-Hexadienoic acid	Organic acids	Organic acids	110-44-1	3	79412.3	-	-
pme3968	166.072	149.046	165.065	C6H7N5O	[M+H]+	7-Methylguanine	Nucleotides and derivatives	Nucleotides and derivatives	578-76-7	3	78766.2	C02242	-
mws2124	154.975	78.9599	155.982	C2H5O6P	[M-H]-	2-Phosphoglycolate	Organic acids	Organic acids	13147-57-4	3	78054.2	-	-
Zmfn008381	269.08	211.04	270.089	C16H14O4	[M-H]-	1,7-dihydroxy-3,4-dimethoxy-phenanthrene*	Quinones	PhenAnthraquinones	-	2	77866	-	-
Zmcp102205	221.189	119.086	220.183	C15H24O	[M+H]+	Spathulenol	Terpenoids	Sesquiterpenoids	6750-60-3	3	77853.1	-	-
pmb2221	318.3	60.0444	317.293	C18H39NO3	[M+H]+	4-Hydroxysphinganine; Phytosphingosine	Lipids	Sphingolipids	554-62-1	3	77828.4	C12144	ko00600,ko01100
Lmdp004892	535.108	287.055	534.101	C24H22O14	[M+H]+	Kaempferol-3-O-(6''-malonyl)galactoside	Flavonoids	Flavonols	-	3	77629.9	-	-
pmn001556	401.088	119.049	402.095	C20H18O9	[M-H]-	Cimicifugic acid K	Phenolic acids	Phenolic acids	-	3	77579.7	-	-
mws1051	399.144	250.094	399.144	C15H23N6O5S+	[M]+	S-Adenosylmethionine	Amino acids and derivatives	Amino acids and derivatives	485-80-3	3	76807	-	-
pme2954	303.05	137.022	302.043	C15H10O7	[M+H]+	Quercetin	Flavonoids	Flavonols	117-39-5	3	76713.9	C00389	ko00941,ko00944,ko01100,ko01110
mws4193	167.071	121.029	168.079	C9H12O3	[M-H]-	Homovanillic alcohol; 4-Hydroxy-3-methoxyphenethanol	Phenolic acids	Phenolic acids	2380-78-1	3	76704.7	-	-
Hmyp009454	221.19	119.08	220.183	C15H24O	[M+H]+	Nootkatol	Terpenoids	Sesquiterpenoids	50763-67-2	3	76319	-	-
pmb2789	309.207	209.054	310.214	C18H30O4	[M-H]-	13S-Hydroperoxy-6Z,9Z,11E-octadecatrienoic acid	Lipids	Free fatty acids	121107-97-9	3	76191.2	-	-
MWSslk009	197.06	141.07	196.052	C13H8O2	[M+H]+	Xanthone	Flavonoids	Other Flavonoids	90-47-1	3	75514.1	-	-
mws1375	304.15	185.093	303.143	C12H21N3O6	[M+H]+	Nicotianamine	Alkaloids	Alkaloids	34441-14-0	3	74694.9	C05324	ko00270,ko00999,ko01100,ko01110
mws4085	223.061	193.015	224.069	C11H12O5	[M-H]-	Sinapic acid	Phenolic acids	Phenolic acids	530-59-6	3	74306.8	C00482	ko00940,ko01100,ko01110
pmp000912	247.13	229.12	246.126	C15H18O3	[M+H]+	Hydroxyindesteolide	Others	Lactones	-	3	74128.6	-	-
mws1383	243.088	145.076	242.08	C12H10N4O2	[M+H]+	Lumichrome	Alkaloids	Alkaloids	1086-80-2	3	74097.1	C01727	ko00740
Hmxp007521	315.087	300.06	314.079	C17H14O6	[M+H]+	3',4'-Dihydroxy-7,5'-dimethoxyflavone	Flavonoids	Flavones	-	3	73655.3	-	-
Lmzp002315	279.09	243.1	278.115	C15H18O5	[M+H]+	Meranzin hydrate	Lignans and Coumarins	Coumarins	5875-49-0	3	73561	-	-
Cmqn003747	399.13	152.01	400.137	C18H24O10	[M-H]-	3'-acetylsweroside	Terpenoids	Monoterpenoids	-	3	73531.8	-	-
Lmqn005782	193.05	133.03	194.058	C10H10O4	[M-H]-	4,5,8-Trihydroxy-α-tetralone	Quinones	Quinones	-	3	73182.6	-	-
Lmhp008718	506.32	184.07	505.317	C25H48NO7P	[M+H]+	LysoPC 17:2	Lipids	LPC	-	3	72936.2	-	-
MWSmce283	149.069	92.032	150.068	C9H10O2	[M-H]-	4'-Hydroxypropiophenone	Others	Ketone compounds	70-70-2	3	72744.9	C13342	-
MWSmce051	365.058	319.053	364.058	C20H12O7	[M+H]+	Gallein	Phenolic acids	Phenolic acids	2103-64-2	3	72511.6	-	-
Lmbn001467	158.082	116.072	159.089	C7H13NO3	[M-H]-	5-Acetamidopentanoic Acid	Organic acids	Organic acids	1072-10-2	3	72245	C03087	ko00310,ko01100
mws0126	524.37	184.07	523.364	C26H54NO7P	[M+H]+	LysoPC 18:0	Lipids	LPC	19420-57-6	1	72162.1	-	-
MWSHY0198	343.12	299.09	342.11	C19H18O6	[M+H]+	3',4',5,7-Tetramethoxyflavone; Luteolin Tetramethyl Ether	Flavonoids	Flavones	855-97-0	3	71730.8	-	-
mws1382	165.056	108.022	166.063	C9H10O3	[M-H]-	4'-Hydroxy-3'-methoxyacetophenone (Acetovanillone)	Others	Ketone compounds	498-02-2	3	71602.4	C11380	-
MWStz202	353.15	177.06	352.142	C20H20N2O4	[M+H]+	cis-Moschamine*	Alkaloids	Plumerane	193224-24-7	3	71513.8	-	-
MWSprf141	237.11	145.03	236.105	C13H16O4	[M+H]+	Isopropyl ferulate	Phenolic acids	Phenolic acids	59831-94-6	3	70360.1	-	-
Wdjp010320	271.13	137.06	270.126	C17H18O3	[M+H]+	2,4,7-Trimethoxy-9,10-dihydrophenanthrene	Others	Others	-	3	70135.5	-	-
pmb2799	295.23	195.14	296.235	C18H32O3	[M-H]-	12,13-Epoxy-9-Octadecenoic Acid	Lipids	Free fatty acids	6799-85-5	1	70087.5	C14826	ko00591,ko01100
pme2758	162.041	144.03	163.048	C5H9NO5	[M-H]-	4-Hydroxy-L-glutamic acid	Amino acids and derivatives	Amino acids and derivatives	3913-68-6	3	69785	C03079	-
Wasn003197	323.13	179.06	324.142	C13H24O9	[M-H]-	3-(Beta-D-Glucopyranosyloxy)-5-Hydroxyhexanoic Acid Methyl Ester	Organic acids	Organic acids	-	1	69577.6	-	-
pme3311	338.989	96.9696	339.996	C6H14O12P2	[M-H]-	D-Fructose-1,6-biphosphate	Others	Saccharides	488-69-7	3	69384	C00354	ko00400,ko00710,ko01100,ko01110,ko01200
Zmzn000079	199.002	78.9585	200.009	C4H9O7P	[M-H]-	D-Erythrose-4-phosphate	Others	Saccharides	585-18-2	3	68948	C00279	ko00030,ko00400,ko00710,ko00750,ko01100,ko01110,ko01200,ko01230,ko01240
MWSmce387	183.03	124.017	184.037	C8H8O5	[M-H]-	3-O-Methylgallic acid	Phenolic acids	Phenolic acids	3934-84-7	3	68480.3	C05616	-
Lmyn001940	389.072	237.06	390.08	C15H18O12	[M-H]-	2-O-Galloylmucic acid Dimethyl Ester	Phenolic acids	Phenolic acids	-	3	68324.6	-	-
MWS3020	145.133	86.0961	144.126	C7H16N2O	[M+H]+	N-Acetylcadaverine	Alkaloids	Alkaloids	32343-73-0	3	67837.7	-	-
MWS201408	263.087	136.039	262.08	C9H14N2O7	[M+H]+	Asp-Glu	Amino acids and derivatives	Amino acids and derivatives	6157-06-8	3	67764.6	-	-
pmb0876	454.293	313.274	453.286	C21H44NO7P	[M+H]+	LysoPE 16:0	Lipids	LPE	53862-35-4	3	67576.3	-	-
Zjgp101337	821.39	451.32	820.388	C42H60O16	[M+H]+	licorice-saponin E2	Terpenoids	Triterpene Saponin	119417-96-8	1	67412.7	-	-
Lman003972	433.114	161.025	434.121	C21H22O10	[M-H]-	6-O-Caffeoylarbutin	Phenolic acids	Phenolic acids	136172-60-6	3	67112.2	-	-
Wagp011647	355.155	203.036	354.147	C21H22O5	[M+H]+	Epoxybergamottin	Lignans and Coumarins	Coumarins	206978-14-5	3	66413.8	C22153	ko00999
MWSmce697	139.075	65.0388	138.068	C8H10O2	[M+H]+	4-Ethoxyphenol	Phenolic acids	Phenolic acids	622-62-8	3	66068.6	-	-
MWSmce385	245.117	69.0704	244.11	C15H16O3	[M+H]+	Suberosin	Lignans and Coumarins	Coumarins	581-31-7	3	65510.4	-	-
Wacn003131	353.05	127	354.059	C15H14O10	[M-H]-	2-O-P-Coumaroylhydroxycitric Acid	Phenolic acids	Phenolic acids	-	3	64847.6	-	-
mws0096	355.119	340.095	356.126	C20H20O6	[M-H]-	Piperitol	Lignans and Coumarins	Lignans	52151-92-5	3	64721.6	C21954	-
mws0582	322.107	130.05	321.099	C11H19N3O6S	[M+H]+	S-(Methyl)glutathione	Amino acids and derivatives	Amino acids and derivatives	2922-56-7	3	64671.1	C11347	-
pme2244	190.086	118.065	189.079	C11H11NO2	[M+H]+	3-Indolepropionic acid	Alkaloids	Plumerane	830-96-6	3	64484.7	-	-
Jmwn002494	325.09	119.05	326.1	C15H18O8	[M-H]-	(2E)-3-[4-(β-D-glucopyranoside)-phenylacrylic]-acid	Phenolic acids	Phenolic acids	-	2	63817.1	-	-
Lhqp101810	571.201	247.097	570.195	C26H34O14	[M+H]+	Decuroside III	Lignans and Coumarins	Coumarins	96638-81-2	3	63678.9	C09257	-
MWSmce370	151.04	107.05	152.047	C8H8O3	[M-H]-	4-Hydroxyphenylacetic acid	Phenolic acids	Phenolic acids	156-38-7	3	63515.6	C00642	ko00350,ko00360,ko01100
MWSHY0071	255.064	153.018	254.058	C15H10O4	[M+H]+	Chrysin	Flavonoids	Flavones	480-40-0	3	63500.8	C10028	ko00941
Zazp002547	205.096	146.06	204.09	C11H12N2O2	[M+H]+	cyclo-(Gly-Phe)	Amino acids and derivatives	Amino acids and derivatives	10125-07-2	3	63085.3	-	-
Zbsp008603	345.1	330.08	344.09	C18H16O7	[M+H]+	Ayanin (3',5-Dihydroxy-3,4',7-Trimethoxyflavone)	Flavonoids	Flavones	572-32-7	2	62867.7	C04444	ko00944,ko01110
mws1078	138.055	92.0495	137.048	C7H7NO2	[M+H]+	Anthranilic Acid	Phenolic acids	Phenolic acids	118-92-3	3	62801.4	C00108	ko00380,ko00400,ko00996,ko01100,ko01110,ko01230
MWS201388	246.109	141.066	245.101	C9H15N3O5	[M+H]+	Asn-Hyp	Amino acids and derivatives	Amino acids and derivatives	844640-50-2	3	62122.2	-	-
Lmsn004970	503.12	179.036	504.127	C24H24O12	[M-H]-	3,6-Di-O-caffeoyl glucose	Phenolic acids	Phenolic acids	-	3	61956.5	-	-
MWS201434	269.162	156.077	268.154	C12H20N4O3	[M+H]+	Ile-His	Amino acids and derivatives	Amino acids and derivatives	97284-12-3	3	61665	-	-
MWSslk133	257.177	195.178	258.183	C14H26O4	[M-H]-	1,14-Tetradecanedioic Acid	Lipids	Free fatty acids	821-38-5	3	61162.2	-	-
pmn001370	681.24	519.19	682.247	C32H42O16	[M-H]-	Pinoresinol-4,4'-O-diglucoside	Lignans and Coumarins	Lignans	63902-38-5	3	61160.8	-	-
MWSmce258	243.1	133.06	242.094	C15H14O3	[M+H]+	Equol; 7,4'-Homoisoflavane	Flavonoids	Other Flavonoids	94105-90-5	3	61137.9	-	-
MWS1839	165.056	92.0272	166.063	C9H10O3	[M-H]-	Ethylparaben	Phenolic acids	Phenolic acids	120-47-8	3	60997.1	-	-
Lamp006141	465.17	167.07	464.168	C23H28O10	[M+H]+	Isomucronulatol-7-O-glucoside	Flavonoids	Other Flavonoids	94367-43-8	1	60962.3	-	-
Lcdn000131	311.11	149.06	312.121	C15H20O7	[M-H]-	sachaliside	Others	Others	132294-76-9	3	60768	-	-
Lmgp004959	639.192	331.082	638.185	C29H34O16	[M+H]+	Tricin-7-O-neohesperidoside*	Flavonoids	Flavones	53766-40-8	3	60726.1	-	-
pmd0136	524.37	184.07	523.364	C26H54NO7P	[M+H]+	LysoPC 18:0(2n isomer)	Lipids	LPC	-	1	60322.2	-	-
MWSHY0169	331.081	301.036	330.074	C17H14O7	[M+H]+	4',5,7-Trihydroxy-3',6-dimethoxyflavone (Jaceosidin)	Flavonoids	Flavones	18085-97-7	3	60295.6	-	-
pme3382	160.061	98.0237	161.069	C6H11NO4	[M-H]-	N-Acetyl-L-threonine	Amino acids and derivatives	Amino acids and derivatives	17093-74-2	3	60208.4	-	-
pmp000025	335.113	231.029	334.105	C17H18O7	[M+H]+	Byakangelicin	Lignans and Coumarins	Coumarins	482-25-7	3	60160.2	C09141	-
mws1014	209.044	149.022	208.037	C10H8O5	[M+H]+	Fraxetin (7,8-Dihydroxy-6-methoxycoumarin)	Lignans and Coumarins	Coumarins	574-84-5	3	59975.9	C09265	ko00999,ko01110
MWSmce462	124.075	107.049	123.068	C7H9NO	[M+H]+	4-Hydroxybenzylamine	Alkaloids	Phenolamine	696-60-6	3	59951.9	-	-
Lmhn004446	229.11	185.12	230.115	C11H18O5	[M-H]-	2-Methylene-3-(6-hydroxyhexyl)-butanedioic acid	Organic acids	Organic acids	-	3	59770.3	-	-
mws1195	179.07	147.044	178.063	C10H10O3	[M+H]+	p-Coumaric acid methyl ester	Phenolic acids	Phenolic acids	19367-38-5	3	59309.6	-	-
MWStz224	353.15	177.059	352.142	C20H20N2O4	[M+H]+	N-Feruloylserotonin*	Alkaloids	Plumerane	68573-23-9	3	59264.5	-	-
Lmsp011263	329.102	268.082	328.095	C18H16O6	[M+H]+	6-Hydroxy-5,7,4'-trimethoxyflavone	Flavonoids	Flavones	6938-19-8	3	59251.1	C14985	-
pme2246	300.999	185.023	302.006	C14H6O8	[M-H]-	Ellagic acid	Tannins	Tannin	476-66-4	3	59039.8	C10788	-
Qmgp082713	326.137	270.076	325.131	C19H19NO4	[M+H]+	Junosine	Alkaloids	Alkaloids	103956-34-9	3	58650.5	-	-
MWSmce347	209.059	152.062	208.052	C14H8O2	[M+H]+	9,10-Anthraquinone	Quinones	Anthraquinone	84-65-1	3	58645	C16207	-
Lmtp005493	275.128	135.08	274.12	C16H18O4	[M+H]+	4,4'-Dihydroxy-3,5-dimethoxybibenzyl	Others	Stilbene	39499-96-2	3	58575.3	C10256	-
Cmxn006627	285.04	185.06	286.048	C15H10O6	[M-H]-	Maritimetin	Flavonoids	Aurones	576-02-3	2	57929.6	C08720	-
pmp000844	507.24	451.18	506.231	C30H34O7	[M+H]+	Sanggenol H	Flavonoids	Other Flavonoids	202526-53-2	1	57387.3	-	-
Lamn005190	625.217	301.108	626.222	C29H38O15	[M-H]-	Glucosyl isomucronulatol-7-O-glucoside	Flavonoids	Other Flavonoids	-	3	57087	-	-
MWSmce441	201.056	115.056	202.063	C12H10O3	[M-H]-	2-Naphthoxyacetic acid	Organic acids	Organic acids	120-23-0	3	56924	-	-
pmd0160	454.293	313.274	453.286	C21H44NO7P	[M+H]+	LysoPE 16:0(2n isomer)	Lipids	LPE	-	3	56873.3	-	-
pma3101	256.082	124.039	256.082	C11H14NO6+	[M]+	Nicotinate D-ribonucleoside	Others	Vitamin	17720-18-2	3	56686.9	C05841	ko00760,ko01100
pmn001563	477.104	253.05	478.111	C22H22O12	[M-H]-	Cimicifugic acid I	Phenolic acids	Phenolic acids	-	3	56623.3	-	-
pmb1562	351.253	147.117	350.246	C21H34O4	[M+H]+	1-Stearidonoyl-Glycerol	Lipids	Glycerol ester	-	3	56008.1	-	-
Wasn004620	309.06	187.02	310.069	C14H14O8	[M-H]-	O-Benzoylhomocitric acid	Phenolic acids	Phenolic acids	-	3	55865.8	-	-
MWS201448	244.129	130.05	243.122	C10H17N3O4	[M+H]+	Pro-Gln	Amino acids and derivatives	Amino acids and derivatives	18668-08-1	3	55606.3	-	-
MWSHY0124	257.081	153.018	256.074	C15H12O4	[M+H]+	Pinocembrin (Dihydrochrysin)	Flavonoids	Flavanones	480-39-7	3	55422.4	C09827	ko00941
Walp008158	346.33	88.08	345.324	C20H43NO3	[M+H]+	2-AminoicoSane-1,5,19-triol	Others	Others	-	2	55411.5	-	-
pmb0881	478.293	337.274	477.286	C23H44NO7P	[M+H]+	LysoPE 18:2*	Lipids	LPE	-	3	55200.7	-	-
Hmqp006235	516.3	184.07	515.301	C26H46NO7P	[M+H]+	LysoPC 18:4	Lipids	LPC	-	3	55038.3	-	-
pme3007	402.995	158.925	404.002	C9H14N2O12P2	[M-H]-	Uridine 5'-diphosphate	Nucleotides and derivatives	Nucleotides and derivatives	27821-45-0	3	54770.5	C00015	ko00240,ko00908,ko01100,ko01232,ko01240
Zmyn000268	89.0247	71.02	90.0317	C3H6O3	[M-H]-	2,3-Dihydroxypropanal*	Others	Saccharides	56-82-6	3	54489.5	C02154	-
Lmzn001875	741.23	579.18	742.232	C33H42O19	[M-H]-	Naringenin-7-O-Rutinoside-4'-O-glucoside	Flavonoids	Flavanones	-	3	54408.5	-	-
mws2196	925.517	779.458	926.524	C48H78O17	[M-H]-	Saikosaponin H	Terpenoids	Triterpene Saponin	91990-63-5	3	54348.9	-	-
Zbbp006589	433.15	271.09	432.142	C22H24O9	[M+H]+	Medicarpin-3-O-Glucoside; Medicocarpin	Flavonoids	Isoflavones	52766-70-8	1	54133	-	-
Zjmp102703	473.32	437.3	472.319	C29H44O5	[M+H]+	Norarjunolic acid	Terpenoids	Triterpene	60393-90-0	3	54023.2	-	-
mws0972	131.071	85.0659	132.079	C6H12O3	[M-H]-	6-Hydroxyhexanoic acid	Organic acids	Organic acids	1191-25-9	3	54012.4	C06103	-
mws0854	163.061	59.0139	164.069	C6H12O5	[M-H]-	Rhamnose*	Others	Saccharides	3615-41-6	3	53956	C00507	ko00051,ko01100
pme1974	87.0088	59.0139	88.016	C3H4O3	[M-H]-	Pyruvic acid	Organic acids	Organic acids	127-17-3	3	53572.9	C00022	ko00010,ko00020,ko00030,ko00040,ko00053,ko00250,ko00260,ko00261,ko00270,ko00290,ko00330,ko00350,ko00360,ko00430,ko00440,ko00470,ko00620,ko00630,ko00650,ko00660,ko00710,ko00730,ko00760,ko00770,ko00900,ko01100,ko01110,ko01200,ko01210,ko01230,ko01240
MWSmce257	218.109	88.0433	219.111	C9H17NO5	[M-H]-	D-Pantothenic Acid	Others	Vitamin	79-83-4	3	53486.2	C00864	ko00410,ko00770,ko01100,ko01110,ko01240
Lmrj002087	247.129	86.09	246.122	C10H18N2O5	[M+H]+	L-Isoleucyl-L-Aspartate	Amino acids and derivatives	Amino acids and derivatives	-	3	53447.6	-	-
mws1167	130.999	59.0139	132.006	C4H4O5	[M-H]-	Oxalacetic acid	Organic acids	Organic acids	328-42-7	3	53336	C00036	ko00010,ko00020,ko00250,ko00470,ko00620,ko00630,ko00710,ko00999,ko01100,ko01110,ko01200,ko01210,ko01230,ko01240
Lcdn000133	677.23	261.11	678.237	C29H42O18	[M-H]-	tangshenoside I	Others	Others	117278-74-7	1	53324.1	-	-
mws1198	179.071	73.0284	180.079	C10H12O3	[M-H]-	Methyl 3-(4-hydroxyphenyl)propionate	Phenolic acids	Phenolic acids	5597-50-2	3	53172.3	-	-
Zmdn005231	189.06	146.04	190.063	C11H10O3	[M-H]-	2,5-Dimethyl-7-hydroxychromone	Others	Chromone	38412-47-4	3	53154.3	-	-
Lmhp002031	245.186	86.0954	244.179	C12H24N2O3	[M+H]+	L-Leucyl-L-Leucine	Amino acids and derivatives	Amino acids and derivatives	3303-31-9	3	52862.5	-	-
mws0612	195.066	121.028	196.074	C10H12O4	[M-H]-	3,4-Dimethoxyphenyl acetic acid	Phenolic acids	Phenolic acids	93-40-3	3	52813.3	-	-
Jmzn006005	177.055	117.04	178.063	C10H10O3	[M-H]-	3,4-Methylenedioxy cinnamyl alcohol	Lignans and Coumarins	Lignans	58095-76-4	3	52804.4	-	-
Hmhn003067	325.09	119.05	326.1	C15H18O8	[M-H]-	Phenylpropionic acid-O-β-D-glucopyranoside	Phenolic acids	Phenolic acids	-	1	52367.1	-	-
pmb0530	664.116	136.062	663.109	C21H27N7O14P2	[M+H]+	Nicotinic acid adenine dinucleotide	Nucleotides and derivatives	Nucleotides and derivatives	53-84-9	3	52178.4	C00003	ko00190,ko00730,ko00760,ko01100,ko01240
Zbmp008930	411.21	149.02	410.209	C25H30O5	[M+H]+	Xanthoangelol J	Flavonoids	Chalcones	-	3	51681.3	-	-
Waln010192	576.33	277.22	577.338	C28H52NO9P	[M-H]-	2-(2,3-dihydroxypropoxy)-3-(((2-(dimethylamino)ethoxy)(hydroxy)phosphoryl)oxy)propyl (8E,11Z,14Z)-octadeca-8,11,14-trienoate	Others	Others	-	1	51487.2	-	-
Lmhp008924	532.34	184.073	531.332	C27H50NO7P	[M+H]+	LysoPC 19:3	Lipids	LPC	-	3	50960.9	-	-
Zbn006783	301.04	245.05	302.045	C15H10O7	[M-H]-	5,6-Dihydroxylucidin	Quinones	Anthraquinone	-	2	50779.1	-	-
MWSHY0042	183.065	140.047	182.058	C9H10O4	[M+H]+	Syringaldehyde; 4-Hydroxy-3,5-Dimethoxybenzaldehyde	Others	Aldehyde compounds	134-96-3	3	50417.2	-	-
Lmnn002886	477.14	179.03	478.147	C23H26O11	[M-H]-	1'-O-(3,4-Dihydroxyphenethyl)-O-caffeoyl-glucoside	Phenolic acids	Phenolic acids	-	3	50318.6	-	-
Lmhn002926	279.05	163.04	280.058	C13H12O7	[M-H]-	p-Coumaroylmalic acid	Phenolic acids	Phenolic acids	-	3	49751.9	-	-
Lmlp001436	183.065	165.055	182.058	C9H10O4	[M+H]+	Dihydrocaffeic acid	Phenolic acids	Phenolic acids	1078-61-1	3	49710.7	C10447	ko00350
pmp000197	797.47	441.37	796.461	C42H68O14	[M+H]+	Soyasaponin βb'	Terpenoids	Triterpene Saponin	-	2	49692.4	-	-
Jmzn003343	521.2	329.14	522.21	C26H34O11	[M-H]-	Saikolignanoside A	Lignans and Coumarins	Lignans	-	2	49679.6	-	-
Lhhp120816	181.086	125.024	180.079	C10H12O3	[M+H]+	Hydroxyeugenol	Others	Others	-	3	49659.1	-	-
Zjgp101321	811.45	441.37	810.44	C42H66O15	[M+H]+	macedonoside B	Terpenoids	Triterpene Saponin	-	1	49182.7	-	-
mws1526	359.134	197.081	358.126	C16H22O9	[M+H]+	Sweroside	Terpenoids	Monoterpenoids	14215-86-2	3	49008.5	C17071	-
Jmwn002117	331.1	153.02	332.111	C14H20O9	[M-H]-	2-(3,4-dihydroxyphenyl)ethanediol 1-O-β-D-glucopyranoside*	Phenolic acids	Phenolic acids	-	1	48987.6	-	-
Zbzp012689	279.23	149.02	278.225	C18H30O2	[M+H]+	methyl-8,11,14-heptadecatrienoate	Lipids	Free fatty acids	-	2	48981.9	-	-
MWS2417	167.035	121.029	168.042	C8H8O4	[M-H]-	3-Hydroxymandelate	Organic acids	Organic acids	17119-15-2	3	48830.4	-	-
mws1500	177.091	131.049	176.084	C11H12O2	[M+H]+	Ethyl cinnamate	Phenolic acids	Phenolic acids	103-36-6	3	48657.6	C06359	-
Lmqp002115	213.08	151.04	212.069	C10H12O5	[M+H]+	Methyl Syringate	Phenolic acids	Phenolic acids	884-35-5	3	48323.4	-	-
pmb2165	412.246	184.073	411.239	C18H38NO7P	[M+H]+	LysoPC 10:0	Lipids	LPC	22248-63-1	3	47824	-	-
Zmgn000173	149.046	75.0088	150.053	C5H10O5	[M-H]-	D-Ribose	Others	Saccharides	50-69-1	3	46904.2	C00121	ko00030,ko01100,ko02010
pmn001559	445.114	207.065	446.121	C22H22O10	[M-H]-	Cimicifugic acid L	Phenolic acids	Phenolic acids	-	3	46815.4	-	-
Waln011222	554.34	255.23	555.354	C26H54NO9P	[M-H]-	2-(2,3-dihydroxypropoxy)-3-(((2-(dimethylamino)ethoxy)(hydroxy)phosphoryl)oxy)propyl palmitate*	Others	Others	-	1	46511.3	-	-
ML10176345	171.03	109.029	172.037	C7H8O5	[M-H]-	3-Dehydroshikimic acid	Organic acids	Organic acids	2922-42-1	3	46305.7	C02637	ko00400,ko00999,ko01100,ko01110,ko01230,ko01240
MA10040889	154.014	123.007	155.022	C6H5NO4	[M-H]-	4-Nitrocatechol	Phenolic acids	Phenolic acids	3316-09-4	3	46107	C02235	-
Lmhn003074	309.06	193.05	310.069	C14H14O8	[M-H]-	Feruloylmalic acid	Phenolic acids	Phenolic acids	-	3	45357.4	-	-
mws0601	110.025	66.0349	111.032	C5H5NO2	[M-H]-	Pyrrole-2-carboxylic acid	Organic acids	Organic acids	634-97-9	3	45227	C05942	ko00470
Lmmn001294	331.1	153.02	332.111	C14H20O9	[M-H]-	Koaburaside*	Phenolic acids	Phenolic acids	41653-73-0	1	45128.6	-	-
Lmbn006152	279.23	59.01	280.24	C18H32O2	[M-H]-	(9Z,11E)-Octadecadienoic acid	Lipids	Free fatty acids	2540-56-9	1	44973.9	C04056	ko00591
pmp000660	563.18	431.13	562.169	C27H30O13	[M+H]+	Kushenol O	Flavonoids	Other Flavonoids	102390-91-0	1	43700.9	-	-
mws0008	149.061	105.071	150.068	C9H10O2	[M-H]-	Hydrocinnamic acid	Phenolic acids	Phenolic acids	501-52-0	3	43665.2	C05629	ko00360,ko01100
mws1045	625.141	463.087	626.148	C27H30O17	[M-H]-	Myricetin-3-O-rutinoside	Flavonoids	Flavonols	-	3	43639.9	-	-
Zjgp101332	825.42	469.33	824.419	C42H64O16	[M+H]+	24-hydroxyglucoglycyrrhizin	Terpenoids	Triterpene Saponin	-	1	43590.4	-	-
MWSmce560	471.347	441.327	472.355	C30H48O4	[M-H]-	3,23-Dihydroxylup-20(29)-en-28-oic acid (23-Hydroxybetulinic acid)	Terpenoids	Triterpene	85999-40-2	3	43572.9	-	-
MWStz079	445.21	224.11	444.205	C27H28N2O4	[M+H]+	Aurantiamide acetate	Alkaloids	Alkaloids	56121-42-7	3	43543	-	-
Lmbn001609	145.051	83.0503	146.058	C6H10O4	[M-H]-	2-Acetyl-2-Hydroxybutanoic Acid	Organic acids	Organic acids	-	3	43226.2	C06006	ko00290,ko01100,ko01110,ko01210,ko01230
MWSmce096	219.17	81.0684	218.167	C15H22O	[M+H]+	Nootkatone	Terpenoids	Sesquiterpenoids	4674-50-4	3	43181.6	C17914	-
MWSHC20170	269.1	59.02	270.11	C13H18O6	[M-H]-	Phenylmethyl β-L-glucopyranoside	Phenolic acids	Phenolic acids	176018-22-7	2	43028.8	-	-
pmb0490	235.144	147.044	234.137	C13H18N2O2	[M+H]+	p-Coumaroylputrescine	Alkaloids	Phenolamine	34136-53-3	3	42962.6	C18326	ko00330,ko01100
MWS2041	125.026	81.0334	126.032	C6H6O3	[M-H]-	2,3-Dimethylmaleic anhydride	Organic acids	Organic acids	766-39-2	3	42543.8	-	-
pme1777	611.161	287.055	611.161	C27H31O16+	[M]+	Cyanidin-3,5-O-diglucoside (Cyanin)	Flavonoids	Anthocyanidins	2611-67-8	3	42475	C08639	ko00942
mws4002	154.086	137.06	153.079	C8H11NO2	[M+H]+	Dopamine	Alkaloids	Phenolamine	51-61-6	3	42234.7	C03758	ko00350,ko00950,ko00965,ko01100,ko01110
MWS201447	237.124	120.086	236.116	C12H16N2O3	[M+H]+	Phe-Ala	Amino acids and derivatives	Amino acids and derivatives	3918-87-4	3	41990.3	-	-
Lcdn000139	413.18	59.01	414.189	C20H30O9	[M-H]-	codonopiloenynenoside B	Others	Others	-	3	41946.4	-	-
Hmqp001042	237.132	98.97	236.126	C10H20O6	[M+H]+	Butyl beta-D-glucoside	Others	Saccharides	5391-18-4	3	41816.4	-	-
Hmqp000191	505.176	127.03	504.169	C18H32O16	[M+H]+	Planteose	Others	Saccharides	470-57-5	3	41729.1	C03848	-
Lmyn007622	331.249	157.123	332.256	C18H36O5	[M-H]-	9,10,18-Trihydroxystearic acid	Lipids	Free fatty acids	496-86-6	3	41257.9	C19621	ko00073
mws0663	181.072	124.05	180.065	C7H8N4O2	[M+H]+	1,7-Dimethylxanthine	Nucleotides and derivatives	Nucleotides and derivatives	611-59-6	3	40897.7	C13747	ko00232,ko01100,ko01110
pmf0512	88.004	44.0131	89.0113	C2H3NO3	[M-H]-	Oxamic acid	Amino acids and derivatives	Amino acids and derivatives	471-47-6	3	40821	C01444	ko00230,ko01100
Zmyn000083	338.99	78.9582	339.996	C6H14O12P2	[M-H]-	D-Glucose 1,6-bisphosphate	Others	Saccharides	10139-18-1	3	40811.4	C01231	ko00500,ko01100
Lmln009735	251.13	191.1	252.136	C14H20O4	[M-H]-	Pilosulyne A	Others	Others	1924616-09-0	2	40727.5	-	-
MWS201411	261.156	84.0814	260.149	C10H20N4O4	[M+H]+	Lys-Asn	Amino acids and derivatives	Amino acids and derivatives	19908-06-6	3	40685	-	-
Lmdn001925	537.198	375.152	538.205	C26H34O12	[M-H]-	Olivil-4'-O-glucoside	Lignans and Coumarins	Lignans	76880-93-8	3	40682.5	-	-
mws0898	165.091	105.07	164.084	C10H12O2	[M+H]+	Isoeugenol	Phenolic acids	Phenolic acids	97-54-1	3	40648.7	C10469	ko00940
MWSmce500	153.054	65.0408	152.047	C8H8O3	[M+H]+	2-Hydroxy-4-Methoxybenzaldehyde	Others	Aldehyde compounds	673-22-3	3	40472.1	-	-
pmn001319	413.124	398.1	414.132	C22H22O8	[M-H]-	1-O-Feruloyl-3-O-p-Coumaroylglycerol	Phenolic acids	Phenolic acids	-	3	40332.5	-	-
mws1505	283.098	135.044	284.105	C17H16O4	[M-H]-	Phenethyl caffeate	Phenolic acids	Phenolic acids	104594-70-9	3	40290.9	C10484	-
pme2773	223.075	134.027	222.067	C7H14N2O4S	[M+H]+	L-Cystathionine	Amino acids and derivatives	Amino acids and derivatives	56-88-2	3	40139.7	C02291	ko00260,ko00270,ko01100,ko01110,ko01230,ko01240
pme3443	207.07	192.04	208.074	C11H12O4	[M-H]-	Sinapinaldehyde	Phenolic acids	Phenolic acids	4206-58-0	3	40082.9	C05610	ko00940,ko01100,ko01110
MWSslk115	239.071	137.024	238.063	C15H10O3	[M+H]+	7-Hydroxyflavone	Flavonoids	Flavones	6665-86-7	3	39985.1	C11264	-
MWSmce550	317.102	231.035	316.095	C17H16O6	[M+H]+	Byakangelicol	Lignans and Coumarins	Coumarins	26091-79-2	3	39925.5	C16925	-
pme3140	175.04	147.05	176.047	C10H8O3	[M-H]-	6-Hydroxy-4-methylcoumarin	Lignans and Coumarins	Coumarins	2373-31-1	2	39822.4	-	-
Lcdn000147	395.172	159.082	396.178	C20H28O8	[M-H]-	codonopilodiynoside H*	Others	Others	-	3	39290	-	-
MWSmce429	153.054	107.049	152.047	C8H8O3	[M+H]+	2',6'-Dihydroxyacetophenone	Phenolic acids	Phenolic acids	699-83-2	3	39028.9	-	-
mws1628	283.025	239.035	284.032	C15H8O6	[M-H]-	Rheic Acid	Quinones	Anthraquinone	478-43-3	3	38846.3	C10401	-
Lmbn002737	119.05	93.0343	120.058	C8H8O	[M-H]-	3-Methylbenzaldehyde	Others	Aldehyde compounds	620-23-5	3	38661.7	C07209	ko01100
MWSslk206	159.044	103.054	158.037	C10H6O2	[M+H]+	1,4-Naphthoquinone	Quinones	Quinones	130-15-4	3	38432.1	C02617	-
Hmgn004139	373.13	329.05	374.137	C20H22O7	[M-H]-	Isohydroxymatairesinol	Lignans and Coumarins	Lignans	-	3	38210.8	-	-
MWStz120	246.078	216.035	245.069	C13H11NO4	[M+H]+	Haplopine	Alkaloids	Quinoline alkaloids	5876-17-5	3	38169.7	C10694	-
Cmpp004143	491.227	369.204	490.22	C26H34O9	[M+H]+	Deacetylnomilinic acid	Terpenoids	Triterpene	-	3	38153.4	-	-
pme0166	167.056	110.035	166.049	C6H6N4O2	[M+H]+	1-Methylxanthine	Nucleotides and derivatives	Nucleotides and derivatives	6136-37-4	3	38141.4	C16358	ko00232,ko01100,ko01110
Wcdn006733	327.12	121.03	328.131	C19H20O5	[M-H]-	demethoxypinoresinol	Lignans and Coumarins	Lignans	-	3	38113	-	-
Lmlp003474	230.08	215.057	229.074	C13H11NO3	[M+H]+	5-Methoxydictamnine	Alkaloids	Quinoline alkaloids	-	3	37825	-	-
MWS20179	237.055	209.059	236.047	C15H8O3	[M+H]+	anthraquinone-2-aldehyde	Quinones	Anthraquinone	6363-86-6	3	37662.4	-	-
Lcdn000149	541.231	217.124	542.236	C26H38O12	[M-H]-	codonopilodiynoside G	Others	Others	-	3	37538.5	-	-
MWS2073	218.962	160.955	219.969	C8H6Cl2O3	[M-H]-	2,4-Dichlorophenoxyacetic Acid	Organic acids	Organic acids	94-75-7	3	37453.7	C03664	-
MWSslk171	407.134	227.073	408.142	C20H24O9	[M-H]-	Nodakenin	Lignans and Coumarins	Coumarins	495-31-8	3	37313.2	C09279	-
MWSmce499	685.271	523.218	686.279	C32H46O16	[M-H]-	Secoisolariciresinol diglucoside	Lignans and Coumarins	Lignans	158932-33-3	3	37232.3	-	-
MWSslk078	241.05	121.029	240.042	C14H8O4	[M+H]+	2,6-Dihydroxyanthraquinone	Quinones	Anthraquinone	84-60-6	3	36991.3	C14267	-
MWSmce695	121.064	61.0284	120.058	C8H8O	[M+H]+	4-Methylbenzaldehyde	Others	Aldehyde compounds	104-87-0	3	36887.6	C06758	ko01100
Lmjp101204	261.113	201.092	260.105	C15H16O4	[M+H]+	Isomeranazin	Lignans and Coumarins	Coumarins	1088-17-1	3	36024.2	-	-
MWS4285	89.0244	71.0183	90.0317	C3H6O3	[M-H]-	L-Lactic Acid*	Organic acids	Organic acids	79-33-4	3	35907.3	C00186	ko00010,ko00051,ko00620,ko00640,ko01100,ko01110
MWS1834	125.06	83.0492	124.052	C7H8O2	[M+H]+	2-Acetyl-5-methylfuran	Others	Others	1193-79-9	3	35725.3	-	-
pma0101	293.161	163.04	292.154	C14H20N4O3	[M+H]+	Caffeoylagmatine	Alkaloids	Phenolamine	-	3	35591.4	-	-
MWSmce182	148.036	102.031	147.032	C8H5NO2	[M+H]+	Isatin	Alkaloids	Plumerane	91-56-5	3	35517.2	C11129	-
Zmfn007881	269.08	226.07	270.089	C16H14O4	[M-H]-	3,4-dihydroxy-2,7-dimethoxyphenanthrene	Quinones	PhenAnthraquinones	-	2	35442.2	-	-
mws0921	149.061	131.05	150.068	C9H10O2	[M-H]-	p-Coumaryl alcohol	Phenolic acids	Phenolic acids	3690-05-9	3	35378.9	C02646	ko00940,ko01100,ko01110
pmb0746	527.155	331.081	526.148	C27H26O11	[M+H]+	Tricin-4'-O-(guaiacylglycerol)ether	Flavonoids	Flavones	-	3	35284.2	-	-
mws2213	147.045	103.055	148.052	C9H8O2	[M-H]-	Cinnamic acid	Phenolic acids	Phenolic acids	140-10-3	3	35116.2	C00423	ko00130,ko00360,ko00940,ko00996,ko00999,ko01100,ko01110
Hmln006813	315.12	255.11	316.131	C18H20O5	[M-H]-	4'-hydroxy-2,4,6-trimethoxydihydrochalcone	Flavonoids	Chalcones	-	3	35026.3	-	-
MWSmce627	195.139	159.892	196.146	C12H20O2	[M-H]-	Bornyl acetate	Terpenoids	Monoterpenoids	76-49-3	3	35012.2	-	-
Zjgp101317	865.42	495.35	864.414	C44H64O17	[M+H]+	22-acetoxyl-glycyrrhizin	Terpenoids	Triterpene Saponin	-	1	34993.7	-	-
MWSslk233	287.091	203.042	286.084	C16H14O5	[M+H]+	Oxypeucedanin*	Lignans and Coumarins	Coumarins	737-52-0	3	34830.5	C09282	-
Zmtn001464	204.031	160.039	205.037	C10H7NO4	[M-H]-	4,8-Dihydroxyquinoline-2-carboxylic acid	Organic acids	Organic acids	59-00-7	3	34768.7	C02470	ko00380
Lmhp002001	265.155	72.0813	264.147	C14H20N2O3	[M+H]+	L-Valyl-L-Phenylalanine	Amino acids and derivatives	Amino acids and derivatives	3918-92-1	3	34688	-	-
Jmgn005927	287.055	125.03	288.063	C15H12O6	[M-H]-	2-hydroxynaringenin	Flavonoids	Flavanones	-	3	34524	-	-
MWSslk059	302.129	286.1	301.122	C19H15N3O	[M+H]+	Dehydroevodiamine	Alkaloids	Plumerane	67909-49-3	3	34116.6	-	-
Zjgp101415	971.484	601.41	970.477	C48H74O20	[M+H]+	glyuralsaponin F	Terpenoids	Triterpene Saponin	-	3	34076.4	-	-
MWS201397	231.134	86.0606	230.127	C10H18N2O4	[M+H]+	Hyp-Val	Amino acids and derivatives	Amino acids and derivatives	-	3	34056.9	-	-
Lmbp000123	164.074	56.0495	163.067	C6H13NO2S	[M+H]+	L-Homomethionine	Amino acids and derivatives	Amino acids and derivatives	25148-30-5	3	33851.5	C17213	ko00966,ko01110,ko01210
MWSmce308	197.046	124.017	198.053	C9H10O5	[M-H]-	Gallic Acid Ethyl Ester; Ethyl gallate	Phenolic acids	Phenolic acids	831-61-8	3	33721.8	-	-
Lmhp005784	425.207	177.055	424.2	C24H28N2O5	[M+H]+	p-Coumaroylferuloylcadaverine	Alkaloids	Phenolamine	-	3	33526.7	-	-
Lmhp008885	440.277	299.258	439.27	C20H42NO7P	[M+H]+	LysoPE 15:0(2n isomer)	Lipids	LPE	-	3	32789.9	-	-
pme0128	159.077	88.0405	160.085	C6H12N2O3	[M-H]-	L-Alanyl-L-Alanine	Amino acids and derivatives	Amino acids and derivatives	1948-31-8	3	32771.9	-	-
pmf0367	177.019	89.0022	178.027	C9H6O4	[M-H]-	5,7-Dihydroxychromone	Others	Chromone	31721-94-5	3	32757.5	C09001	-
Lajn005669	317.1	165.06	318.11	C17H18O6	[M-H]-	7,2',4'-Trihydroxy-8,3'-dimethoxyisoflavan	Flavonoids	Other Flavonoids	-	3	32693.8	-	-
pme1086	306.077	143.046	307.084	C10H17N3O6S	[M-H]-	Glutathione reduced form	Amino acids and derivatives	Amino acids and derivatives	70-18-8	3	32141.1	C00051	ko00270,ko00480,ko01100,ko01240,ko02010
mws0853	209.082	179.07	210.089	C11H14O4	[M-H]-	Sinapyl alcohol*	Phenolic acids	Phenolic acids	537-33-7	3	31658.2	C02325	ko00940,ko01100,ko01110
MWSslk154	277.129	115.041	276.121	C12H20O7	[M+H]+	Triethyl citrate	Organic acids	Organic acids	77-93-0	3	31454.1	-	-
Lasp006188	433.15	137.06	432.142	C22H24O9	[M+H]+	3-O-β-D-glucopyranosyl-MEDICARPIN	Flavonoids	Isoflavones	-	1	31195	-	-
Hmln002199	505.101	300.033	506.106	C23H22O13	[M-H]-	Quercetin-3-O-(6''-O-acetyl)galactoside	Flavonoids	Flavonols	-	3	31037.6	-	-
pme3255	179.107	123.044	178.099	C11H14O2	[M+H]+	Methyleugenol	Phenolic acids	Phenolic acids	93-15-2	3	30977.9	C10454	ko00940
MWS2430	241.218	241.211	242.225	C15H30O2	[M-H]-	13-methylmyristic acid	Lipids	Free fatty acids	2485-71-4	3	30823.9	-	-
MWSslk057	195.091	178.065	194.084	C13H10N2	[M+H]+	9-Aminoacridine	Alkaloids	Quinoline alkaloids	90-45-9	3	30696.9	-	-
Lmbn005454	285.08	119.05	286.084	C16H14O5	[M-H]-	Naringenin-5-methyl ether	Flavonoids	Flavones	61823-56-1	2	30172.6	-	-
pme2435	163.061	59.0139	164.069	C6H12O5	[M-H]-	L-Fucose*	Others	Saccharides	2438-80-4	3	30020.2	C01019	ko00051,ko00520,ko01100,ko01250
MWS1860	72.0808	55.0541	71.0735	C4H9N	[M+H]+	Pyrrolidin	Alkaloids	Pyrrole alkaloids	123-75-1	3	29902.6	-	-
MWSmce613	489.115	264.042	488.107	C14H26N4O11P2	[M+H]+	Citicoline	Nucleotides and derivatives	Nucleotides and derivatives	987-78-0	3	29683.5	C00307	ko00564,ko01100
pme0122	189.123	126.091	188.116	C8H16N2O3	[M+H]+	N6-Acetyl-L-lysine	Amino acids and derivatives	Amino acids and derivatives	692-04-6	3	29678.6	C02727	ko00310,ko01100
mws0282	203.083	116.051	204.09	C11H12N2O2	[M-H]-	L-Tryptophan	Amino acids and derivatives	Amino acids and derivatives	73-22-3	3	29630.4	C00078	ko00260,ko00380,ko00400,ko00901,ko00966,ko00970,ko00996,ko01100,ko01110,ko01210,ko01230,ko01240
MWSmce541	206.081	131.051	205.074	C11H11NO3	[M+H]+	Cinnamoylglycine	Amino acids and derivatives	Amino acids and derivatives	16534-24-0	3	29308.9	-	-
Lmhp009187	440.277	299.258	439.27	C20H42NO7P	[M+H]+	LysoPE 15:0	Lipids	LPE	-	3	29147.7	-	-
MWSHY0100	435.091	303.058	434.085	C20H18O11	[M+H]+	Avicularin(Quercetin-3-O-α-L-arabinofuranoside)	Flavonoids	Flavonols	572-30-5	3	29106.2	-	-
pmn001372	711.25	549.2	712.258	C33H44O17	[M-H]-	Medioresinol-4,4'-di-O-glucoside	Lignans and Coumarins	Lignans	88142-63-6	3	28988.9	-	-
Zmyn002321	107.05	106.042	108.058	C7H8O	[M-H]-	4-Methylphenol	Phenolic acids	Phenolic acids	106-44-5	3	28960.3	C01468	ko01100
mws5042	223.108	120.088	222.1	C11H14N2O3	[M+H]+	L-Glycyl-L-phenylalanine	Amino acids and derivatives	Amino acids and derivatives	721-66-4	3	28742.3	-	-
Zjbn102529	269.08	211.04	270.089	C16H14O4	[M-H]-	3,7-dihydroxy-2,4-dimethoxyphenanthrene	Others	Others	-	3	28725.2	-	-
mws0430	440.132	311.092	441.14	C19H19N7O6	[M-H]-	Folic acid	Others	Vitamin	59-30-3	3	28243.6	C00504	ko00670,ko00790,ko01100,ko01240
Qmzp101908	391.17	149.02	390.168	C21H26O7	[M+H]+	5'-Methoxylariciresinol	Lignans and Coumarins	Lignans	105256-12-0	3	28233.2	-	-
MWSslk182	313.108	283.067	312.1	C18H16O5	[M+H]+	5,6,7-Trimethoxyflavone	Flavonoids	Flavones	973-67-1	3	28101.7	-	-
Lmmn002179	313.09	107.05	314.1	C14H18O8	[M-H]-	Methylsalicylate-2-O-glucoside	Phenolic acids	Phenolic acids	10019-60-0	3	27969.1	-	-
MWSmce713	151.077	106.042	152.084	C9H12O2	[M-H]-	3-(4-Hydroxyphenyl)-1-propanol	Phenolic acids	Phenolic acids	10210-17-0	3	27941.5	-	-
Wagn012030	653.38	397.14	654.383	C31H58O14	[M-H]-	2-Palmitoyl-Sn-Glycerol 3-O-Diglucoside	Lipids	Glycerol ester	-	3	27847.1	-	-
MWSmce240	156.135	58.0645	155.131	C9H17NO	[M+H]+	Triacetonamine	Alkaloids	Piperidine alkaloids	826-36-8	3	27794.2	-	-
HJAP060	359.125	298.089	358.105	C19H18O7	[M+H]+	Gardenin B	Flavonoids	Flavones	2798-20-1	3	27590.5	-	-
MWS201398	219.098	86.0606	218.09	C8H14N2O5	[M+H]+	Hyp-Ser	Amino acids and derivatives	Amino acids and derivatives	-	3	27543.9	-	-
MWS0434	287.2	269.21	288.209	C19H28O2	[M-H]-	Trans-dehydrorosinone	Others	Ketone compounds	53-43-0	3	27440.1	-	-
pmp000021	287.091	203.042	286.084	C16H14O5	[M+H]+	Isooxypeucedanine*	Lignans and Coumarins	Coumarins	5058-15-1	3	26780.9	-	-
Lmfn004093	435.13	315.088	436.137	C21H24O10	[M-H]-	Phloretin-4'-O-glucoside (Trilobatin)	Flavonoids	Chalcones	4192-90-9	3	26717.5	-	-
Lmmn003748	359.15	180.079	360.157	C20H24O6	[M-H]-	Isolariciresinol	Lignans and Coumarins	Lignans	548-29-8	3	26487.2	-	-
MWSmce394	487.341	469.332	488.35	C30H48O5	[M-H]-	2,3,19-Trihydroxyurs-12-en-28-oic acid (Tormentic acid)	Terpenoids	Triterpene	13850-16-3	3	26463.6	-	-
Zjgp101320	811.45	441.37	810.44	C42H66O15	[M+H]+	macedonoside A	Terpenoids	Triterpene Saponin	-	1	26110.7	-	-
pmn001320	237.077	163.04	238.084	C12H14O5	[M-H]-	1-O-p-Cumaroylglycerol	Phenolic acids	Phenolic acids	106055-11-2	3	26056.1	-	-
Zjgp101315	897.41	527.34	896.404	C44H64O19	[M+H]+	uralsaponin F	Terpenoids	Triterpene Saponin	1208004-79-8	1	25960.4	-	-
Zbqn001667	227.1	183.12	228.111	C10H16N2O4	[M-H]-	Prolylhydroxyproline	Amino acids and derivatives	Amino acids and derivatives	18684-24-7	2	25831.3	-	-
Zjgp101329	807.42	437.34	806.409	C42H62O15	[M+H]+	uralsaponin V	Terpenoids	Triterpene Saponin	1616062-87-3	1	25826.6	-	-
mws0032	319.045	153.018	318.038	C15H10O8	[M+H]+	Myricetin	Flavonoids	Flavonols	529-44-2	3	25713.3	C10107	ko00941,ko00944,ko01110
pmf0319	195.066	137.024	196.074	C10H12O4	[M-H]-	Acetosyringone	Others	Ketone compounds	2478-38-8	3	25638.6	C10664	-
MWS20174	253.051	223.043	254.058	C15H10O4	[M-H]-	2-hydroxy-3-hydroxymethyl-anthraquinone	Quinones	Anthraquinone	-	3	25616.1	-	-
Lmbp003668	419.097	287.054	418.09	C20H18O10	[M+H]+	Kaempferol-3-O-arabinoside	Flavonoids	Flavonols	-	3	25604.1	-	-
MWS20170	283.061	253.023	284.068	C16H12O5	[M-H]-	3-hydroxy-1,2-dimethoxy-anthraquinone	Quinones	Anthraquinone	10383-62-7	3	25563.7	-	-
pmp001097	260.092	216.065	259.084	C14H13NO4	[M+H]+	Maculosidine	Alkaloids	Quinoline alkaloids	522-19-0	3	25560.8	C10716	-
Zmyn005384	299.26	253.26	300.266	C18H36O3	[M-H]-	2R-Hydroxyoctadecanoic Acid*	Lipids	Free fatty acids	26633-48-7	2	25436.8	C03042	-
pmp000404	823.41	647.38	822.404	C42H62O16	[M+H]+	Glycyrrhizic acid	Terpenoids	Triterpene Saponin	1405-86-3	1	25389.3	-	-
pme3388	189.135	144.102	188.127	C7H16N4O2	[M+H]+	Homoarginine	Amino acids and derivatives	Amino acids and derivatives	156-86-5	3	25383.2	C01924	-
Wcdp010708	263.24	81.07	262.23	C18H30O	[M+H]+	Octadeca-2,9,12,15-tetraen-1-ol	Others	Others	-	1	24981.6	-	-
MWS4295	299.26	253.25	300.266	C18H36O3	[M-H]-	DL-2-hydroxystearic acid*	Lipids	Free fatty acids	629-22-1	2	24890.2	-	-
Lcdn000146	395.172	159.082	396.178	C20H28O8	[M-H]-	codonopilodiynoside A*	Others	Others	-	3	24719.3	-	-
pmb3075	319.082	145.03	320.09	C16H16O7	[M-H]-	3-O-p-Coumaroylshikimic acid	Phenolic acids	Phenolic acids	-	3	24522.7	-	-
pma6460	337.093	163.04	338.1	C16H18O8	[M-H]-	4-O-p-Coumaroylquinic acid	Phenolic acids	Phenolic acids	32451-86-8	3	24475.6	C10441	-
MWStz243	230.081	200.04	229.074	C13H11NO3	[M+H]+	γ-Fagarine	Alkaloids	Quinoline alkaloids	524-15-2	3	24199.7	C10676	-
MWS201433	177.087	106.05	176.08	C6H12N2O4	[M+H]+	Ala-Ser	Amino acids and derivatives	Amino acids and derivatives	3303-41-1	3	23904.1	-	-
Zjxp110319	251.16	159.12	250.157	C15H22O3	[M+H]+	3α-Hydroxycostic acid	Terpenoids	Sesquiterpenoids	-	2	23666.1	-	-
MWSmce521	302.174	137.061	301.168	C18H23NO3	[M+H]+	Dobutamine	Alkaloids	Phenolamine	34368-04-2	3	23655.3	-	-
mws4017	285.222	285.222	286.23	C20H30O	[M-H]-	Ferruginol*	Terpenoids	Ditepenoids	514-62-5	3	23562.7	C09092	ko00904,ko01110
pme3381	165.056	106.043	166.063	C9H10O3	[M-H]-	3-Hydroxyphenylacetic Acid Methyl Ester	Phenolic acids	Phenolic acids	42058-59-3	3	23254.6	-	-
MWS3166	312.26	74.03	313.262	C18H35NO3	[M-H]-	N-Palmitoylglycine	Amino acids and derivatives	Amino acids and derivatives	2441-41-0	2	23196.3	-	-
Lmdn007477	207.1	161.1	208.11	C12H16O3	[M-H]-	Senkyunolide K	Others	Lactones	114569-33-4	3	23093.7	-	-
MWSslk232	625.178	301.08	624.169	C28H32O16	[M+H]+	Complanatuside	Flavonoids	Flavonols	116183-66-5	3	22899.4	-	-
pme0266	201.11	139.11	202.12	C10H18O4	[M-H]-	Sebacic acid	Organic acids	Organic acids	111-20-6	1	22705.5	C08277	-
MWSmce572	148.076	103.055	147.068	C9H9NO	[M+H]+	(E)-Cinnamamide	Alkaloids	Alkaloids	22031-64-7	3	22630.1	-	-
Zjgp101439	809.43	439.36	808.424	C42H64O15	[M+H]+	11-deoxo-20α-glycyrthizin	Terpenoids	Triterpene Saponin	-	1	22585.1	-	-
Zmhn002783	325.056	169.015	326.064	C14H14O9	[M-H]-	5-O-Galloylshikimic acid	Phenolic acids	Phenolic acids	-	3	22539.3	-	-
Walp010787	402.39	340.36	401.387	C24H51NO3	[M+H]+	2-aminotetracoSane-1,5,23-triol	Others	Others	-	3	22461.5	-	-
MWSmce454	151.041	65.0403	152.047	C8H8O3	[M-H]-	3,5-Dihydroxyacetophenone	Phenolic acids	Phenolic acids	51863-60-6	3	22294.1	-	-
pme0008	176.103	113.071	175.096	C6H13N3O3	[M+H]+	L-Citrulline	Amino acids and derivatives	Amino acids and derivatives	372-75-8	3	22207.9	C00327	ko00220,ko01100,ko01110,ko01230
mws4174	222.097	138.055	221.09	C8H15NO6	[M+H]+	N-Acetyl-D-mannosamine	Others	Saccharides	7772-94-3	3	22199.9	C00645	ko00520,ko01100,ko01250
MWS201424	246.145	86.0967	245.138	C10H19N3O4	[M+H]+	Ile-Asn	Amino acids and derivatives	Amino acids and derivatives	59652-59-4	3	22044.5	-	-
MWSmce098	294.2	137.065	293.199	C17H27NO3	[M+H]+	Nonivamide	Alkaloids	Phenolamine	2444-46-4	3	21998.3	-	-
Hmgp003086	639.192	331.081	638.185	C29H34O16	[M+H]+	Tricin-7-O-rutinoside*	Flavonoids	Flavones	-	3	21911	-	-
Cmsn002813	317.07	165.02	318.074	C16H14O7	[M-H]-	Methyl 2-O-(4-hydroxybenzoyl)-2,4,6-trihydroxyphenylacetate	Phenolic acids	Phenolic acids	-	3	21854.2	-	-
pme3351	144.067	126.056	145.074	C6H11NO3	[M-H]-	Allysine(6-Oxo DL-Norleucine)	Amino acids and derivatives	Amino acids and derivatives	1962-83-0	3	21764.3	C04076	ko00300,ko00310,ko00960,ko01100,ko01110,ko01230
Lmrj001698	219.135	60.04	218.127	C9H18N2O4	[M+H]+	L-Seryl-L-Isoleucine	Amino acids and derivatives	Amino acids and derivatives	91086-51-0	3	21701.4	-	-
Zmyn005252	285.24	239.24	286.251	C17H34O3	[M-H]-	3-Hydroxy-palmitic acid methyl ester	Lipids	Free fatty acids	51883-36-4	2	21679.1	C11849	-
pmb0874	478.293	337.274	477.286	C23H44NO7P	[M+H]+	LysoPE 18:2(2n isomer)*	Lipids	LPE	-	3	21625.7	-	-
MWS4312	101.026	55.0182	102.032	C4H6O3	[M-H]-	Butanone acid	Organic acids	Organic acids	600-18-0	3	21596.5	-	-
mws2105	229.086	211.075	228.079	C14H12O3	[M+H]+	Benzyl salicylate	Phenolic acids	Phenolic acids	118-58-1	3	21561.4	-	-
Lmlp007072	237.147	159.119	236.141	C14H20O3	[M+H]+	Pilosulyne C	Others	Others	1924616-11-4	3	21266.3	-	-
Wbtn007106	259.06	244.04	260.068	C14H12O5	[M-H]-	(3,4-dihydroxyphenyl)(3-hydroxy-5-methoxyphenyl)methanone	Others	Ketone compounds	-	3	21176	-	-
Lmbn004790	209.082	179.035	210.089	C11H14O4	[M-H]-	Methyl 3-(3-hydroxy-4-methoxyphenyl)propanoate*	Phenolic acids	Phenolic acids	129150-61-4	3	20840.4	-	-
pme3011	104.071	69.0348	103.063	C4H9NO2	[M+H]+	γ-Aminobutyric acid	Organic acids	Organic acids	56-12-2	3	20830.3	C00334	ko00250,ko00330,ko00410,ko00650,ko00760,ko01100
Lmhp008801	476.277	335.258	475.27	C23H42NO7P	[M+H]+	LysoPE 18:3	Lipids	LPE	-	3	20826.4	-	-
Lcdn000138	557.23	221.066	558.231	C26H38O13	[M-H]-	codonopilodiynoside I*	Others	Others	-	3	20785.3	-	-
Smsp002643	579.171	271.06	579.171	C27H31O14+	[M]+	Pelargonidin-3-O-rutinoside	Flavonoids	Anthocyanidins	-	3	20734.9	C12644	ko00942
MWS1927	312.124	160.04	313.131	C18H19NO4	[M-H]-	N-benzoyl-L-tyrosine ethyl ester	Amino acids and derivatives	Amino acids and derivatives	3483-82-7	3	20643.4	-	-
Lamp006976	333.134	197.081	332.125	C18H20O6	[M+H]+	5'-Hydroxy-3'-Methoxysativan	Flavonoids	Other Flavonoids	139906-02-8	3	20316	-	-
MWS20018	335.225	127.076	336.23	C20H32O4	[M-H]-	8,9-Dihydroxy-5,11,14,17-eicosatetraenoic acid	Lipids	Free fatty acids	867350-87-6	3	20091.1	-	-
mws0236	124.007	79.9574	125.015	C2H7NO3S	[M-H]-	2-Aminoethanesulfonic acid	Organic acids	Organic acids	107-35-7	3	19991.2	C00245	ko00430,ko00920,ko01100,ko02010
pmp000522	340.154	325.12	339.147	C20H21NO4	[M+H]+	(S)-Canadine	Alkaloids	Isoquinoline alkaloids	5096-57-1	3	19735.5	C03329	ko00950,ko01100,ko01110
Zjgp101334	825.43	455.35	824.419	C42H64O16	[M+H]+	licorice-saponin J2	Terpenoids	Triterpene Saponin	134250-13-8	1	19398.7	-	-
Zmgn001989	123.045	65.0397	124.052	C7H8O2	[M-H]-	3-Methylcatechol	Phenolic acids	Phenolic acids	488-17-5	3	19209.1	C02923	ko01100
Lmfn005654	396.987	317.032	397.994	C15H10O11S	[M-H]-	Myricetin-3-O-sulfonate	Flavonoids	Flavonols	-	3	18945	-	-
pme2935	115.04	69.0346	116.047	C5H8O3	[M-H]-	2-Oxovaleric acid	Organic acids	Organic acids	1821-02-9	3	18885.4	C06255	-
MWSslk006	197.081	65.0391	196.074	C10H12O4	[M+H]+	Ethyl Vanillate	Phenolic acids	Phenolic acids	617-05-0	3	18743.4	-	-
MWSmce128	147.052	130.027	146.048	C8H6N2O	[M+H]+	4(3H)-Quinazolinone	Alkaloids	Alkaloids	491-36-1	3	18322.5	-	-
MWSmce637	167.07	135.044	166.063	C9H10O3	[M+H]+	Methyl anisate	Phenolic acids	Phenolic acids	121-98-2	3	18317.8	-	-
MWSmce254	141.051	126.029	140.047	C7H8O3	[M+H]+	Ethyl maltol	Phenolic acids	Phenolic acids	4940-11-8	3	18313.8	C20362	-
mws5041	189.123	86.0964	188.116	C8H16N2O3	[M+H]+	L-Glycyl-L-isoleucine	Amino acids and derivatives	Amino acids and derivatives	19461-38-2	3	18307.6	-	-
Lmhn003373	253.04	137.02	254.043	C11H10O7	[M-H]-	4-Hydroxybenzoylmalic acid	Phenolic acids	Phenolic acids	-	3	18283	-	-
pme0066	116.047	74.0248	117.054	C3H7N3O2	[M-H]-	Guanidinoacetate	Alkaloids	Alkaloids	352-97-6	3	18060.5	C00581	ko00260,ko00330,ko01100
Lcdn000135	557.226	221.067	558.231	C26H38O13	[M-H]-	codonopilodiynoside B*	Others	Others	-	3	17948	-	-
mws0711	139.05	106.029	138.043	C6H6N2O2	[M+H]+	Nicotinamide-N-oxide	Alkaloids	Pyridine alkaloids	1986-81-8	3	17687.1	-	-
Lhqp101809	571.201	247.097	570.195	C26H34O14	[M+H]+	Decuroside I	Lignans and Coumarins	Coumarins	96638-79-8	3	17664.2	-	-
mws0093	179.071	146.038	180.079	C10H12O3	[M-H]-	Coniferyl alcohol	Phenolic acids	Phenolic acids	458-35-5	3	17564.7	C00590	ko00940,ko00999,ko01100,ko01110
Lhqp101811	425.144	191.034	424.137	C20H24O10	[M+H]+	Decuroside V(Rutarin)	Lignans and Coumarins	Coumarins	96648-59-8	3	17529.6	-	-
Zjgp101421	955.49	585.42	954.482	C48H74O19	[M+H]+	uralsaponin T	Terpenoids	Triterpene Saponin	-	1	17143.7	-	-
Zaxn007436	285.22	285.22	286.23	C20H30O	[M-H]-	Pimaradienone*	Terpenoids	Ditepenoids	-	3	16831.5	-	-
mws1349	302.305	109.101	301.298	C18H39NO2	[M+H]+	Dihydrosphingosine	Lipids	Sphingolipids	764-22-7	3	16754.8	C00836	ko00600,ko01100
Lmtp004044	597.145	303.043	596.138	C26H28O16	[M+H]+	Quercetin-3-O-apiosyl(1→2)galactoside	Flavonoids	Flavonols	-	3	16734.5	-	-
Hmhp008817	290.212	165.11	289.204	C18H27NO2	[M+H]+	Hydroxy-γ-sanshool	Alkaloids	Alkaloids	78886-66-5	3	16626.3	C17827	-
Zahn005516	195.065	150.032	196.074	C10H12O4	[M-H]-	3,4,5-trimethoxybenzaldehyde	Phenolic acids	Phenolic acids	86-81-7	3	16299.6	-	-
MWS201476	227.113	110.072	226.107	C9H14N4O3	[M+H]+	Ala-His	Amino acids and derivatives	Amino acids and derivatives	3253-17-6	3	16087.7	-	-
MWSslk083	183.065	153.02	184.074	C9H12O4	[M-H]-	4-Hydroxy-3,5-dimethoxybenzyl alcohol	Phenolic acids	Phenolic acids	530-56-3	3	16052	-	-
pmb3045	505.099	329.066	506.106	C23H22O13	[M-H]-	Tricin-7-O-Glucuronide	Flavonoids	Flavones	-	3	15983.2	-	-
MWSprf129	387.18	151.08	386.173	C22H26O6	[M+H]+	Pinoresinol dimethyl ether	Lignans and Coumarins	Lignans	29106-36-3	3	15923.3	C10561	-
pme2853	172.098	74.0248	173.105	C8H15NO3	[M-H]-	Hexanoyl-L-glycine	Amino acids and derivatives	Amino acids and derivatives	24003-67-6	3	15899.9	-	-
mws5045	215.165	169.159	216.173	C12H24O3	[M-H]-	12-Hydroxydodecanoic acid	Lipids	Free fatty acids	505-95-3	3	15871.6	C08317	-
MWStz249	237.066	220.066	236.059	C14H8N2O2	[M+H]+	Canthin-6-one N-oxide	Alkaloids	Plumerane	60755-87-5	3	15862.3	-	-
Cmmn012997	301.22	301.22	302.225	C20H30O2	[M-H]-	Abietic acid	Terpenoids	Ditepenoids	514-10-3	3	15838.6	C06087	ko00904,ko01100,ko01110
MWS00216g	152.107	91.0564	151.1	C9H13NO	[M+H]+	L-Phenylalaninol	Amino acids and derivatives	Amino acids and derivatives	3182-95-4	3	15792.6	-	-
Lmyn001269	609.146	285.039	610.154	C27H30O16	[M-H]-	Kaempferol-3-O-sophoroside	Flavonoids	Flavonols	19895-95-5	3	15698.4	C12634	ko00944,ko01110
Zjgp101433	837.39	467.32	836.383	C42H60O17	[M+H]+	yunganoside M	Terpenoids	Triterpene Saponin	-	1	15491.4	-	-
MWSslk093	173.038	92.0501	172.031	C6H8N2O2S	[M+H]+	2-Aminobenzenesulfonamide	Alkaloids	Alkaloids	3306-62-5	3	15479.8	-	-
MWStz277	334.108	319.095	333.1	C20H15NO4	[M+H]+	Norchelerythrine	Alkaloids	Isoquinoline alkaloids	6900-99-8	3	15373.3	C12226	-
MWS1850	139.075	56.9635	138.068	C8H10O2	[M+H]+	2-Phenoxyethanol	Phenolic acids	Phenolic acids	122-99-6	3	15329.4	-	-
Hmhp006831	260.092	227.06	259.084	C14H13NO4	[M+H]+	Kokusaginine	Alkaloids	Quinoline alkaloids	484-08-2	3	15283.8	C10701	-
MWSmce587	183.065	165.056	182.058	C9H10O4	[M+H]+	2,6-Dimethoxybenzoic acid	Phenolic acids	Phenolic acids	1466-76-8	3	15253.3	-	-
mws0346	165.056	106.042	166.063	C9H10O3	[M-H]-	3-(3-Hydroxyphenyl)-propionic acid	Phenolic acids	Phenolic acids	621-54-5	3	14864.3	C11457	ko00360,ko01100
pmp000022	305.102	159.045	304.095	C16H16O6	[M+H]+	Oxypeucedanin hydrate	Lignans and Coumarins	Coumarins	2643-85-8	3	14795.3	-	-
MWSmce148	193.077	161.048	194.079	C7H14O6	[M-H]-	Quebrachitol	Others	Saccharides	642-38-6	3	14794.7	C08257	-
MWSHY0073	301.07	168	300.063	C16H12O6	[M+H]+	Tectorigenin	Flavonoids	Isoflavones	548-77-6	2	14764.1	C10534	-
Lhcp102418	781.47	455.35	780.466	C42H68O13	[M+H]+	Saikosaponin A	Terpenoids	Triterpene Saponin	20736-09-8	1	14735.3	C08975	-
MWS201430	251.107	104.053	250.099	C9H18N2O4S	[M+H]+	Met-Thr	Amino acids and derivatives	Amino acids and derivatives	40883-16-7	3	14648	-	-
mws1174	313.072	253.051	314.079	C17H14O6	[M-H]-	3-O-Acetylpinobanksin	Flavonoids	Flavanonols	52117-69-8	3	14640.7	C16418	ko00941
pme3146	145.062	102.055	146.069	C5H10N2O3	[M-H]-	β-Ureidoisobutyric acid	Organic acids	Organic acids	2905-86-4	3	14638.8	C05100	-
pmn001686	287.223	241.222	288.23	C16H32O4	[M-H]-	10,16-Dihydroxypalmitic acid	Lipids	Free fatty acids	3233-90-7	3	14613.1	C08285	ko00073
Zmbn005559	349.09	187.03	350.094	C16H18N2O5S	[M-H]-	Indole-3-cyano-2-O-glucoside	Alkaloids	Plumerane	-	3	14586.6	-	-
mws1361	449.109	303.051	450.116	C21H22O11	[M-H]-	Taxifolin-3-O-rhamnoside (Astilbin)	Flavonoids	Flavanonols	29838-67-3	3	14564.2	C17449	-
Lmsn015919	658.854	482.926	659.861	C6H18O24P6	[M-H]-	Phytic acid	Organic acids	Organic acids	83-86-3	3	14514.3	C01204	ko00562,ko01100,ko04070
pmn001369	697.23	535.18	698.242	C32H42O17	[M-H]-	1-Hydroxypineolin Diglucoside	Lignans and Coumarins	Lignans	-	3	14397.6	-	-
MWSmce681	170.987	126.997	171.993	C7H5ClO3	[M-H]-	4-Chlorosalicylic acid	Phenolic acids	Phenolic acids	5106-98-9	3	14385.7	-	-
Lmgn002555	173.082	59.0139	174.089	C8H14O4	[M-H]-	2-Propylglutaric acid	Organic acids	Organic acids	32806-62-5	3	14236.1	C16658	-
Lcdn000143	823.27	261.101	824.274	C38H48O20	[M-H]-	6'''-trans-p-coumaroyl tangshenoside	Others	Others	-	3	14089.4	-	-
pmp000301	335.113	233.046	334.105	C17H18O7	[M+H]+	Divaricatol	Others	Chromone	-	3	14087	-	-
pmp000024	317.102	233.048	316.095	C17H16O6	[M+H]+	Isobyakangelicol	Lignans and Coumarins	Coumarins	35214-81-4	3	14002.3	C16914	-
Lmyn005259	329.1	207.06	330.11	C18H18O6	[M-H]-	2,3-Bis(3,4-dihydroxybenzyl)butyrolactone	Lignans and Coumarins	Lignans	148022-00-8	2	13998	-	-
Lmhp010334	517.34	263.24	516.33	C27H48O9	[M+H]+	2-Linoleoylglycerol-1-O-glucoside	Lipids	Glycerol ester	-	2	13738.9	-	-
Zmbp004679	541.192	247.097	540.184	C25H32O13	[M+H]+	Decuroside IV	Lignans and Coumarins	Coumarins	96627-80-4	3	13720.8	-	-
MWS20199	323.04	153.018	322.033	C14H10O9	[M+H]+	Digallic acid	Phenolic acids	Phenolic acids	536-08-3	3	13702.1	C01572	-
MWSmce212	249.06	130.027	248.059	C15H8N2O2	[M+H]+	Tryptanthrin	Alkaloids	Plumerane	13220-57-0	3	13663.8	C10742	-
MWSHY0201	579.171	287.062	578.164	C27H30O14	[M+H]+	Kaempferol-3,7-O-dirhamnoside (Kaempferitrin)	Flavonoids	Flavonols	482-38-2	3	13450.3	C16981	-
pmn001567	633.36	501.32	634.372	C35H54O10	[M-H]-	Cimicifugoside H2	Phenolic acids	Phenolic acids	161097-77-4	2	13381.5	-	-
mws0056	463.088	316.025	464.096	C21H20O12	[M-H]-	Myricetin-3-O-rhamnoside (Myricitrin)	Flavonoids	Flavonols	17912-87-7	3	13354.1	C10108	-
MWSslk197	405.138	165.055	404.132	C17H24O11	[M+H]+	Secoxyloganin	Terpenoids	Monoterpenoids	58822-47-2	3	13301.8	-	-
mws1305	224.094	133.039	225.101	C12H11N5	[M-H]-	6-Benzylaminopurine	Nucleotides and derivatives	Nucleotides and derivatives	1214-39-7	3	13265.6	C11263	-
mws2197	925.517	779.466	926.524	C48H78O17	[M-H]-	Saikosaponin I	Terpenoids	Triterpene Saponin	103629-71-6	3	13141.8	-	-
Lmyn000716	361.041	209.032	362.048	C13H14O12	[M-H]-	2-O-Galloylmucic acid	Phenolic acids	Phenolic acids	-	3	13066.5	-	-
Xmqp010647	389.16	245.081	388.152	C21H24O7	[M+H]+	Peucedanocoumarin I	Lignans and Coumarins	Coumarins	130464-55-0	3	12982.8	-	-
Lmtn003441	311.114	149.061	312.121	C15H20O7	[M-H]-	2-Acetyl-3-hydroxyphenyl-1-O-glucoside	Phenolic acids	Phenolic acids	-	3	12979.5	-	-
pme2746	784.15	437.087	785.157	C27H33N9O15P2	[M-H]-	Riboflavin 5'-Adenosine Diphosphate	Nucleotides and derivatives	Nucleotides and derivatives	146-14-5	3	12978.7	C00016	ko00740,ko01100,ko01110,ko01240
MWSslk080	187.132	141.128	188.141	C10H20O3	[M-H]-	10-Hydroxydecanoic acid	Lipids	Free fatty acids	1679-53-4	3	12870.8	C02774	-
Zahp012577	280.26	81.07	279.256	C18H33NO	[M+H]+	Octadecadienamide	Alkaloids	Alkaloids	-	2	12779.3	-	-
MWSmce680	125.059	110.036	124.052	C7H8O2	[M+H]+	Mequinol	Phenolic acids	Phenolic acids	150-76-5	3	12366.2	-	-
MWS04373g	244.11	115.05	245.116	C13H15N3O2	[M-H]-	N-Acetyl-L-tryptophanamide	Amino acids and derivatives	Amino acids and derivatives	2382-79-8	3	12295.3	-	-
mws1377	157.076	103.054	156.069	C10H8N2	[M+H]+	2,3'-Bipyridine	Alkaloids	Pyridine alkaloids	581-50-0	3	12102.6	-	-
mws0098	160.04	116.051	161.048	C9H7NO2	[M-H]-	Indole-2-carboxylic acid	Alkaloids	Plumerane	1477-50-5	3	12077.6	-	-
MWSmce598	829.282	325.115	828.275	C30H52O26	[M+H]+	Maltopentaose	Others	Saccharides	34620-76-3	3	11893.7	-	-
Lamp005061	563.139	315.089	562.132	C26H26O14	[M+H]+	Odoratin 7-malonyl glucoside	Flavonoids	Isoflavones	-	3	11889.2	-	-
MWSmce455	181.051	107.015	182.058	C9H10O4	[M-H]-	Vanillic acid methyl ester	Phenolic acids	Phenolic acids	3943-74-6	3	11858.4	-	-
pme0271	115.004	71.0139	116.011	C4H4O4	[M-H]-	Maleic acid*	Organic acids	Organic acids	110-16-7	1	11770.8	C01384	ko00350,ko00650,ko00760,ko01100
pme3882	227.067	184.061	228.075	C9H12N2O5	[M-H]-	2'-Deoxyuridine	Nucleotides and derivatives	Nucleotides and derivatives	951-78-0	3	11643.2	C00526	ko00240,ko01100,ko01232,ko02010
Cmmn013378	301.22	301.22	302.225	C20H30O2	[M-H]-	Levopimaric acid	Terpenoids	Ditepenoids	79-54-9	3	11325	-	-
pme0120	118.086	101.06	117.079	C5H11NO2	[M+H]+	5-Aminovaleric acid	Organic acids	Organic acids	660-88-8	3	11177.5	C00431	ko00310,ko00330,ko00470,ko01100
pme1014	445.31	341.284	444.303	C31H40O2	[M+H]+	Menatetrenone (Vitamin K2)	Others	Vitamin	11032-49-8	3	11150.5	-	-
Zmyn004943	263.201	59.0143	264.209	C17H28O2	[M-H]-	Norlinolenic acid	Lipids	Free fatty acids	-	3	10979.3	C16344	ko00592
pmn001526	483.078	169.014	484.085	C20H20O14	[M-H]-	1,6-Di-O-galloyl-β-D-glucose*	Phenolic acids	Phenolic acids	-	3	10947.9	C04101	-
pmp000691	229.107	151.075	228.1	C11H16O5	[M+H]+	Loganetin	Terpenoids	Monoterpenoids	29748-10-5	3	10792.3	-	-
Wmhn001495	483.077	169.014	484.085	C20H20O14	[M-H]-	1,4-Di-O-Galloyl-D-glucose*	Phenolic acids	Phenolic acids	-	3	10783.5	-	-
pme1210	150.058	61.0106	149.051	C5H11NO2S	[M+H]+	L-Methionine	Amino acids and derivatives	Amino acids and derivatives	63-68-3	3	10734.7	C00073	ko00270,ko00470,ko00966,ko00970,ko00999,ko01100,ko01110,ko01210,ko01230,ko01240
Waln009920	576.33	277.22	577.338	C28H52NO9P	[M-H]-	1-(2,3-dihydroxypropoxy)-3-(((2-(dimethylamino)ethoxy)(hydroxy)phosphoryl)oxy)propan-2-yl (8E,11Z,14Z)-octadeca-8,11,14-trienoate	Others	Others	-	1	10417	-	-
MWS1875	143.05	115.055	144.058	C10H8O	[M-H]-	2-Naphthol*	Phenolic acids	Phenolic acids	135-19-3	3	10308.5	C11713	-
mws0355	441.083	169.015	442.09	C22H18O10	[M-H]-	Catechin gallate*	Flavonoids	Flavanols	130405-40-2	3	10058.5	-	-
HJN054	493.209	361.161	494.215	C25H34O10	[M-H]-	Secoisolariciresinol-9'-O-xyloside	Lignans and Coumarins	Lignans	-	3	9994.04	-	-
MWS201477	221.113	74.0618	220.106	C8H16N2O5	[M+H]+	Thr-Thr	Amino acids and derivatives	Amino acids and derivatives	-	3	9918.57	-	-
Lmhp009890	546.355	184.073	545.348	C28H52NO7P	[M+H]+	LysoPC 20:3	Lipids	LPC	1199257-41-4	3	9881.22	-	-
Rfmb26201	621.219	417.156	622.226	C30H38O14	[M-H]-	Syringaresinol-4'-O-(6''-acetyl)glucoside	Lignans and Coumarins	Lignans	-	3	9782.34	-	-
MWSmce651	347.134	127.04	348.142	C15H24O9	[M-H]-	Ajugol	Terpenoids	Monoterpenoids	52949-83-4	3	9698.96	-	-
MWS201429	237.09	104.053	236.083	C8H16N2O4S	[M+H]+	Met-Ser	Amino acids and derivatives	Amino acids and derivatives	14517-43-2	3	9666.75	-	-
mws4177	152.071	120.044	151.063	C8H9NO2	[M+H]+	Methyl Anthranilate	Phenolic acids	Phenolic acids	134-20-3	3	9432.51	C20634	-
Zmzn000113	146.047	102.056	147.053	C5H9NO4	[M-H]-	L-threo-3-Methylaspartate	Amino acids and derivatives	Amino acids and derivatives	6061-13-8	3	9269.55	C03618	ko00630,ko00660,ko01100,ko01200
mws0955	317.212	113.098	318.219	C20H30O3	[M-H]-	12-Oxo-5,8,10,14-eicosatetraenoic acid	Lipids	Free fatty acids	108437-64-5	3	9217.06	C14807	ko00590
Zmbp009086	271.096	203.034	270.089	C16H14O4	[M+H]+	Imperatorin	Lignans and Coumarins	Coumarins	482-44-0	3	9197.15	C09269	-
Lhkp101513	387.145	245.082	386.137	C21H22O7	[M+H]+	Peucedanocoumarin II(Samidin)(Pteryxin)*	Lignans and Coumarins	Coumarins	-	3	9011.55	-	-
pmb0069	122.06	105.034	121.053	C7H7NO	[M+H]+	Benzamide	Alkaloids	Alkaloids	55-21-0	3	8649.59	C09815	-
Lcdn000145	397.185	59.0135	398.194	C20H30O8	[M-H]-	codonopilodiynoside D	Others	Others	-	3	8586.43	-	-
Lamp006557	551.176	167.071	550.168	C26H30O13	[M+H]+	Isomucronulatol-7-O-malonyl glucoside	Flavonoids	Other Flavonoids	-	3	8560.88	-	-
Qmwp111612	529.206	425.197	528.199	C28H32O10	[M+H]+	Rutaevin 7-Acetate	Terpenoids	Triterpene	62306-81-4	3	8526.14	-	-
pmn001368	699.251	537.197	700.258	C32H44O17	[M-H]-	Olivil-4,4'-Di-O-glucoside	Lignans and Coumarins	Lignans	-	3	8511.92	-	-
Lhkp101519	575.173	247.096	574.169	C28H30O13	[M+H]+	Praeroside I	Lignans and Coumarins	Coumarins	121064-73-1	3	8474.14	-	-
Lmhp009034	452.277	311.258	451.27	C21H42NO7P	[M+H]+	LysoPE 16:1	Lipids	LPE	-	3	8364.16	-	-
MWSmce115	225.083	69.0004	226.084	C11H14O5	[M-H]-	Genipin	Terpenoids	Monoterpenoids	6902-77-8	3	8231.65	C09780	-
mws1397	441.083	169.016	442.09	C22H18O10	[M-H]-	Epicatechin gallate*	Flavonoids	Flavanols	1257-08-5	3	8204.11	-	-
pmb2947	865.198	407.1	866.206	C45H38O18	[M-H]-	Catechin-catechin-catechin	Flavonoids	Flavanols	-	3	8172.67	-	-
mws0715	263.104	145.062	264.111	C13H16N2O4	[M-H]-	Phenylacetyl-L-glutamine	Amino acids and derivatives	Amino acids and derivatives	28047-15-6	3	8171.07	C04148	ko00360
Zbfn008708	501.31	279.23	502.314	C26H46O9	[M-H]-	1-O-Linoleoyl-(6-O-Hydroxyethyl-D-Glucose)	Lipids	Free fatty acids	-	2	8103.7	-	-
MWStz257	348.195	254.116	347.188	C23H25NO2	[M+H]+	Isomahanine	Alkaloids	Plumerane	144606-95-1	3	8091.51	-	-
Wcdp010716	337.27	95.09	336.266	C21H36O3	[M+H]+	Glycidyl Linoleate	Lipids	Glycerol ester	24305-63-3	2	8072.07	-	-
Hmdn001963	305.03	273.004	306.038	C14H10O8	[M-H]-	Methyl Brevifolincarboxylate	Phenolic acids	Phenolic acids	154702-76-8	3	8040.46	-	-
MWS2066	143.051	115.055	144.058	C10H8O	[M-H]-	1-Naphthol*	Phenolic acids	Phenolic acids	90-15-3	3	7988.65	C11714	-
MWS20198	725.208	401.125	724.2	C36H36O16	[M+H]+	2α,3α-di-O-galloyl lyoniresinol	Lignans and Coumarins	Lignans	-	3	7966.24	-	-
mws1203	121.065	77.0386	120.058	C8H8O	[M+H]+	Phenylacetaldehyde	Phenolic acids	Phenolic acids	122-78-1	3	7921.58	C00601	ko00360,ko01100
MWSslk141	625.215	317.103	624.205	C29H36O15	[M+H]+	Hesperidin methylchalcone	Flavonoids	Chalcones	24292-52-2	3	7910	-	-
Zbfn008434	515.32	279.23	516.33	C27H48O9	[M-H]-	1-O-Linoleoyl-3-O-galactopyranosyl-L-glycerol	Lipids	Glycerol ester	-	2	7887.51	-	-
MWSslk015	101.035	57.9938	102.043	C3H6N2O2	[M-H]-	L-Cycloserine	Amino acids and derivatives	Amino acids and derivatives	339-72-0	3	7755.63	C06682	-
Lmqn000780	606.076	384.985	607.082	C17H27N3O17P2	[M-H]-	Uridine 5'-diphospho-N-acetylglucosamine	Nucleotides and derivatives	Nucleotides and derivatives	528-04-1	3	7630.14	C00043	ko00520,ko00524,ko01100,ko01250
MWSmce329	185.08	125.059	184.074	C9H12O4	[M+H]+	Antiarol; 3,4,5-Trimethoxyphenol	Phenolic acids	Phenolic acids	642-71-7	3	7568.94	C10765	-
mws1038	277.123	146.081	278.13	C11H22N2O4S	[M-H]-	Pantetheine	Alkaloids	Alkaloids	496-65-1	3	7494.76	C00831	ko00332,ko00770,ko01100,ko01110
pmf0256	101.097	83.0866	102.105	C6H14O	[M-H]-	3-Methyl-1-pentanol	Others	Alcohol compounds	589-35-5	3	7486.16	-	-
Lmhp008688	500.277	359.258	499.27	C25H42NO7P	[M+H]+	LysoPE 20:5	Lipids	LPE	-	3	7415.08	-	-
Jmbn003202	235.119	59.01	236.126	C10H20O6	[M-H]-	Butyl Beta-D-Fructopyranoside	Others	Saccharides	67884-27-9	3	7287.62	-	-
Lmfn005108	571.146	313.057	572.153	C28H28O13	[M-H]-	2,4,6-Trihydroxy-3,5-dimethylbenzophenone-4-O-(6''-O-galloyl)glucoside	Phenolic acids	Phenolic acids	-	3	7250.59	-	-
Lmzn003953	531.23	489.21	532.231	C28H36O10	[M-H]-	Nomilinic acid	Others	Lactones	35930-20-2	3	7174.35	-	-
MWSslk022	329.139	229.1	328.131	C19H20O5	[M+H]+	Decursinol angelate	Lignans and Coumarins	Coumarins	130848-06-5	3	7117.35	-	-
mws0474	229.144	211.134	230.152	C12H22O4	[M-H]-	Dodecanedioic aicd	Lipids	Free fatty acids	693-23-2	3	6920.29	C02678	-
Lhhp102401	815.481	351.214	814.471	C42H70O15	[M+H]+	Astralanosaponin A1	Terpenoids	Triterpene Saponin	-	3	6880.3	-	-
Lamp005984	813.459	453.337	812.455	C42H68O15	[M+H]+	Astralanosaponin B	Terpenoids	Triterpene Saponin	-	3	6787.31	-	-
MWS0631	199.969	80.9643	200.977	C3H7NO5S2	[M-H]-	S-Sulfo-L-Cysteine	Amino acids and derivatives	Amino acids and derivatives	1637-71-4	3	6779.21	C05824	ko00270,ko01100,ko01230
MWS1903	173.095	116.071	174.1	C7H14N2O3	[M-H]-	Glycyl-L-valine	Amino acids and derivatives	Amino acids and derivatives	1963-21-9	3	6719.71	-	-
Hmyn009418	251.17	163.11	252.173	C15H24O3	[M-H]-	(11S)-Nootkatone-11,12-diol	Terpenoids	Sesquiterpenoids	-	3	6707.01	-	-
Zmbp010005	387.143	245.081	386.137	C21H22O7	[M+H]+	Pteryxin*	Lignans and Coumarins	Coumarins	13161-75-6	3	6672.77	-	-
Lmhp009497	502.293	361.274	501.286	C25H44NO7P	[M+H]+	LysoPE 20:4*	Lipids	LPE	-	3	6582.36	-	-
Lmzn002255	741.23	709.27	742.232	C33H42O19	[M-H]-	Naringenin-7-O-Rutinoside-5-O-glucoside	Flavonoids	Flavanones	-	3	6541.85	-	-
Cmsn002480	523.218	475.196	524.226	C26H36O11	[M-H]-	Secoisolariciresinol-9'-O-glucoside	Lignans and Coumarins	Lignans	63320-67-2	3	6526.85	-	-
Lhcp102420	781.47	455.35	780.466	C42H68O13	[M+H]+	Saikosaponin B2	Terpenoids	Triterpene Saponin	58316-41-9	1	6507.09	-	-
pmp000401	727.22	309.1	726.216	C36H38O16	[M+H]+	Licorice glycoside C2	Flavonoids	Flavanones	202657-55-4	1	6409.01	-	-
Qmwp111608	318.123	275.105	317.116	C19H15N3O2	[M+H]+	Hortiacine	Alkaloids	Plumerane	-	3	6398.59	-	-
pmn001523	473.036	169.013	474.043	C21H14O13	[M-H]-	Trigallic acid	Phenolic acids	Phenolic acids	2131-66-0	3	6355.66	-	-
Lmsn005122	461.109	169.014	462.116	C22H22O11	[M-H]-	1-O-Galloyl-6-O-Cinnamoyl-β-D-glucose	Phenolic acids	Phenolic acids	115746-69-5	3	6281.76	-	-
Lhhp102230	635.41	455.35	634.408	C36H58O9	[M+H]+	Huangqiyenin A	Terpenoids	Triterpene Saponin	-	3	5964.78	-	-
Lhhp102219	785.47	143.1	784.461	C41H68O14	[M+H]+	Astragaloside III	Terpenoids	Triterpene Saponin	84687-42-3	2	5916.18	C08924	-
WaYn011395	580.36	281.25	581.369	C28H56NO9P	[M-H]-	2-(2,3-dihydroxypropoxy)-3-(((2-(dimethylamino)ethoxy)(hydroxy)phosphoryl)oxy)propan-2-yl (Z)-14-Octadecenoic Acid	Others	Others	-	2	5891.56	-	-
Lhcp102414	929.54	423.36	928.54	C48H80O17	[M+H]+	Saikosaponin F	Terpenoids	Triterpene Saponin	62687-63-2	2	5872.84	-	-
Lhhp102229	973.497	453.339	972.493	C48H76O20	[M+H]+	Azukisaponin IV	Terpenoids	Triterpene Saponin	82793-04-2	3	5832.83	-	-
MWSHY0028	613.213	179.07	612.205	C28H36O15	[M+H]+	Neohesperidin Dihydrochalcone (Nhdc)	Flavonoids	Chalcones	20702-77-6	3	5801.19	-	-
Lmhp007836	448.246	307.227	447.239	C21H38NO7P	[M+H]+	LysoPE 16:3	Lipids	LPE	-	3	5714.48	-	-
Lmfn001209	635.089	169.014	636.096	C27H24O18	[M-H]-	1,3,6-Tri-O-galloyl-β-D-glucose	Phenolic acids	Phenolic acids	18483-17-5	3	5697	C17458	-
Zjgp101419	969.46	453.33	968.462	C48H72O20	[M+H]+	rhaoglycyrrhizin	Terpenoids	Triterpene Saponin	-	2	5624.46	-	-
Lmsn005754	461.109	169.014	462.116	C22H22O11	[M-H]-	1-O-Galloyl-2-O-Cinnamoyl-β-D-glucose	Phenolic acids	Phenolic acids	56994-83-3	3	5564.24	-	-
pmp000201	943.53	599.39	942.519	C48H78O18	[M+H]+	Soyasaponin βb (Soyasaponin I)	Terpenoids	Triterpene Saponin	51330-27-9	1	5409.41	C08983	-
mws1320	160.077	130.066	161.084	C10H11NO	[M-H]-	Tryptophol	Alkaloids	Plumerane	526-55-6	3	5374.64	C00955	ko00380
Zjgp101418	969.46	453.33	968.462	C48H72O20	[M+H]+	20α-rhaoglycyrrhizin	Terpenoids	Triterpene Saponin	-	3	5248.5	-	-
pme0010	106.05	70.0287	105.043	C3H7NO3	[M+H]+	L-Serine	Amino acids and derivatives	Amino acids and derivatives	56-45-1	3	5230.31	C00065	ko00260,ko00261,ko00270,ko00460,ko00470,ko00564,ko00600,ko00630,ko00920,ko00970,ko01100,ko01110,ko01200,ko01230,ko01240,ko02010
MWStz126	412.321	114.091	411.314	C27H41NO2	[M+H]+	Cyclopamine	Alkaloids	Terpenoid alkaloids	4449-51-8	3	5080.69	C10798	-
ML10195036	300.295	60.0463	299.282	C18H37NO2	[M+H]+	3-Dehydrosphinganine	Lipids	Sphingolipids	16105-69-4	3	4902.31	C02934	ko00600,ko01100
Lmgn000224	145.014	57.0346	146.022	C5H6O5	[M-H]-	2-Methyl-3-oxosuccinic acid	Organic acids	Organic acids	-	3	4840.7	C06030	ko00660
Zmcp102713	943.528	455.353	942.519	C48H78O18	[M+H]+	Buplewrumpolyelonum*	Terpenoids	Triterpene Saponin	-	3	4759.5	-	-
Zmcp102604	943.524	437.34	942.519	C48H78O18	[M+H]+	2''-O-Glucosyl saikosaponin b2	Terpenoids	Triterpene Saponin	-	3	4732.59	-	-
Zmcp102703	521.2	131.048	520.194	C26H32O11	[M+H]+	saikolignanoside D	Lignans and Coumarins	Lignans	-	3	4537.47	-	-
MWS0994	351.079	164.034	352.087	C10H16N4O10	[M-H]-	N-Carbamoyl-L-aspartate	Amino acids and derivatives	Amino acids and derivatives	13184-27-5	3	4450.92	C00438	ko00240,ko00250,ko01100,ko01240
Zbfn008705	441.28	279.23	442.293	C24H42O7	[M-H]-	1-O-Linolenoyl-3-glucoside	Lipids	Free fatty acids	-	1	4411.32	-	-
Lmhp009349	502.293	361.274	501.286	C25H44NO7P	[M+H]+	LysoPE 20:4(2n isomer)*	Lipids	LPE	-	3	4303.23	-	-
Lmhp007595	488.277	184.073	487.27	C24H42NO7P	[M+H]+	LysoPC 16:4	Lipids	LPC	-	3	4009.83	-	-
Lhjp102604	961.499	667.398	960.493	C47H76O20	[M+H]+	3-O-Glucosyl-2,3,16,23,24-pentahydroxyolean-12-ene-28-oic acid-28-O-rhamnosyl(1→2)arabinoside	Terpenoids	Triterpene Saponin	-	3	3949.83	-	-
MWStz251	242.118	209.09	241.11	C15H15NO2	[M+H]+	N-Methylflindersine	Alkaloids	Isoquinoline alkaloids	50333-13-6	3	3928	C10731	-
Zmcp102709	797.465	489.357	796.461	C42H68O14	[M+H]+	Saikosaponin L	Terpenoids	Triterpene Saponin	-	3	3925.27	-	-
pmn001704	469.33	423.33	470.34	C30H46O4	[M-H]-	2,3-Dihydroxy-5(6),12(13)-diene-ursolic acid	Terpenoids	Triterpene	-	1	3858.78	-	-
Lhcp102416	841.493	479.351	840.487	C44H72O15	[M+H]+	6''-O-acetyl saikosaponin B3	Terpenoids	Triterpene Saponin	-	3	3823.79	-	-
Lmsn004098	645.11	169.014	646.117	C29H26O17	[M-H]-	1-O-Caffeoyl-4,6-di-O-galloyl-β-D-glucose	Phenolic acids	Phenolic acids	-	3	3788	-	-
Zmcp102718	913.513	437.34	912.508	C47H76O17	[M+H]+	Rotundifolioside E	Terpenoids	Triterpene Saponin	-	3	3714.14	-	-
mws0217	76.0393	59.0128	75.032	C2H5NO2	[M+H]+	L-Glycine	Amino acids and derivatives	Amino acids and derivatives	56-40-6	3	3683.81	C00037	ko00230,ko00260,ko00310,ko00440,ko00460,ko00470,ko00480,ko00630,ko00730,ko00860,ko00970,ko01100,ko01110,ko01200,ko01230,ko01240,ko02010
pmf0250	409.311	391.3	410.318	C28H42O2	[M-H]-	γ-Tocotrienol	Others	Vitamin	14101-61-2	3	3668.57	C14155	ko00130,ko01100,ko01110
Zjgp101423	955.48	453.34	954.482	C48H74O19	[M+H]+	20α-galacturonoylglycyrrhizin	Terpenoids	Triterpene Saponin	-	2	3606.45	-	-
mws0373	129.056	83.0509	130.063	C6H10O3	[M-H]-	4-Methyl-2-oxovalerate	Organic acids	Organic acids	816-66-0	3	3553.74	C00233	ko00280,ko00290,ko00966,ko01100,ko01110,ko01210,ko01230
Zmcp102714	943.528	455.353	942.519	C48H78O18	[M+H]+	Bupleurumfruticosum*	Terpenoids	Triterpene Saponin	-	3	3426	-	-
